# Supplementary material for: Genetic evaluation of CRISPR-Cas9 off-target effects from deleterious mutations on Drosophila male single X chromosome
Source: Funct Integr Genomics. 2025 Dec 10;25(1):270. doi: 10.1007/s10142-025-01775-y (PMC12689747; doi:10.1007/s10142-025-01775-y)
Supplement: Supplementary file 1 — Supplementary file1 (XLSX 62 KB) [file 10142_2025_1775_MOESM1_ESM.xlsx]

## Sheet: Index
Index of tabs
Sequences of sgRNAs for different target genes used in this study
List of Drosophila strains
Data for Figure 2A
Data for Figure 2B
Speculated lethality of potential sgRNA mistaches on X chromosome

## Sheet: sgRNA sequences
Gene(s)	distal sgRNA 1	proximal sgRNA 2
Ythdf	GTCCTGAAATACGAGCACAAggg	gTAACGAACATGTGGGATCTagg
Ythdc1	gACAGGTATTCCCAAACTCAcgg	GACATGTAGCGTTCCCATGAcg
Oatp58Da-c	gGATTAGTTTATTGGCCCGAggg	gATGTGCTTCCTTAAACTCGtgg
Nsun6	GGATATCGGCTTCCAGCAACggg	GGCTAACAGATGCCACTCCCcgg
RBM5	gGTTACCAAACAGATCGTGAagg	gATAGAGGTAGGAGTCGACGagg

## Sheet: Drosophila strains
Identifier in this paper	Genotype	Origin	Stock number	Identifier
wild type	Canton S
nosCas92-w+	y1 sc* v1 sev21; P{y+ v+; nanos-Cas9.R}attP40	Bloomington	78781	RRID:BDSC_78781
nosCas93-w+	y1 sc* v1 sev21; P{y+ v+; nanos-Cas9.R}attP2	Bloomington	78782	RRID:BDSC_78782
nosCas92-GFP	w* ; P{3xP3 GFP; nanos-Cas9.R}attP40	FlyORF
nosCas93-GFP	w* ; P{3xP3 GFP; nanos-Cas9.R}attP2	FlyORF
Ythdf sgRNAs	w* ; P{3xP3 GFP; U6a YTHDF sgRNA1 U6c YTHDF sgRNA2}VK00013	Haussmann et al., 2024
Ythdc1 sgRNAs	w* ; P{3xP3 GFP; U6a YTHDC1 sgRNA1 U6c YTHDC1 sgRNA2}attP40	Haussmann et al., 2024
Oatp58Da-c sgRNAs	w* ; P{3xP3 GFP; U6a OATP58Da sgRNA1 U6c OATP58Dc sgRNA2}attP2	This study
Nsun6 sgRNAs	w* ; P{3xP3 GFP; U6a NSUN6 sgRNA1 U6c NSUN6 sgRNA2}VK00013	This study
RBM5 sgRNAs	w* ; P{3xP3 GFP; U6a RBM5 sgRNA1 U6c RBM5 sgRNA2}attP2	This study

## Sheet: Data of Fig 2A
Cross		F1 score			Male viablity
Males	Female	Total flies	Males	Females
wild type	wild type	953	479	474	1.01055
wild type	nosCas92-w+	1064	529	535	0.988785
Ythdf sgRNAs	nosCas92-w+	1385	756	629	1.20191
Ythdc1 sgRNAs	nosCas92-w+	802	415	387	1.07235
Oatp58Da-c sgRNAs	nosCas92-w+	325	158	167	0.946108
Nsun6 sgRNAs	nosCas92-w+	1202	585	617	0.948136
RBM5 sgRNAs	nosCas92-w+	1403	716	687	1.04221

## Sheet: Data of Fig 2B
Cross		F1 score			Male viablity
Males	Female	Total flies	Males	Females
wild type	nosCas93-w+	882	448	434	1.03226
wild type	nosCas92-GFP	1223	572	651	0.878648
wild type	nosCas93-GFP	739	368	371	0.991914
Ythdf sgRNAs	nosCas93-w+	1319	613	706	0.868272
Ythdf sgRNAs	nosCas92-GFP	1381	700	681	1.0279
Ythdf sgRNAs	nosCas93-GFP	1048	541	507	1.06706
Nsun6 sgRNAs	nosCas93-w+	994	502	492	1.02033
Nsun6 sgRNAs	nosCas92-GFP	1127	548	579	0.946459
Nsun6 sgRNAs	nosCas93-GFP	1254	621	633	0.981043

## Sheet: sgRNA mismatch evaluation
Chromosome	Position cut	Alignment	Missmatches	Bulge	Exon extended start	Exon extended end	Gene	Lethality
X	17578857	A-CATGTAGCGTTCCCATGANGG_AAaATGTAaaGTTCCgcTGATGG	5	1	17578512	17578897	FBgn0028343	lethal,lethal - all die before end of larval stage,lethal - all die before end of pupal stage
X	13813278	A-CATGTAGCGTTCCCATGANGG_AAaATGTAtCGaTCgCcTGAAGG	5	1	13812970	13813804	FBgn0030529	lethal,partially lethal - majority die
X	6678542	A-CATGTAGCGTTCCCATGANGG_AGCgTGgAGCGTTgCaATaATGG	5	1	6678417	6678621	FBgn0286222	lethal,lethal - all die before end of larval stage
X	12757934	A-CATGTAGCGTTCCCATGANGG_ATCATccAGgGaTCCCATaAAGG	5	1	12757759	12758853	FBgn0020513	lethal
X	12757934	A-CATGTAGCGTTCCCATGANGG_ATCATccAGgGaTCCCATaAAGG	5	1	12757035	12758853	FBgn0020513	lethal
X	18864767	A-TAGAGGTAGGAGTCGACGNGG_AATAGcaGTcGcAGTCGACGCGG	4	1	18863943	18865724	FBgn0085430	lethal,lethal - all die during embryonic stage
X	19153371	A-TAGAGGTAGGAGTCGACGNGG_AATcGAaGTAcGAGgCGAaGAGG	5	1	19153027	19155000	FBgn0261461	lethal,partially lethal - majority die,partially lethal - majority live
X	19153371	A-TAGAGGTAGGAGTCGACGNGG_AATcGAaGTAcGAGgCGAaGAGG	5	1	19153027	19153457	FBgn0261461	lethal,partially lethal - majority die,partially lethal - majority live
X	6359705	A-TAGAGGTAGGAGTCGACGNGG_AGgAGAGGTAGGgaTCGctGAGG	5	1	6358895	6359884	FBgn0261955	lethal,lethal - all die before end of larval stage,lethal - all die during embryonic stage
X	13826651	A-TAGAGGTAGGAGTCGACGNGG_cGcAGAtGTAGcAGTCcACGTGG	5	1	13826329	13826716	FBgn0030530	lethal,lethal - all die before end of prepupal stage,lethal - all die before end of pupal stage
X	13826651	A-TAGAGGTAGGAGTCGACGNGG_cGcAGAtGTAGcAGTCcACGTGG	5	1	13826040	13826716	FBgn0030530	lethal,lethal - all die before end of prepupal stage,lethal - all die before end of pupal stage
X	19569970	A-TAGAGGTAGGAGTCGACGNGG_gATgGAGGTgGaAGTgGACGTGG	5	1	19569720	19571703	FBgn0031030	lethal,lethal - all die before end of second instar larval stage
X	1654915	A-TAGAGGTAGGAGTCGACGNGG_gGTAGAGGTAGtAGTCGtacAGG	5	1	1654385	1655630	FBgn0283451	lethal,lethal - all die before end of P-stage,lethal - all die before end of larval stage,lethal - all die before end of prepupal stage,lethal - all die before end of pupal stage,partially lethal,partially lethal - majority die
X	1654915	A-TAGAGGTAGGAGTCGACGNGG_gGTAGAGGTAGtAGTCGtacAGG	5	1	1654385	1655995	FBgn0283451	lethal,lethal - all die before end of P-stage,lethal - all die before end of larval stage,lethal - all die before end of prepupal stage,lethal - all die before end of pupal stage,partially lethal,partially lethal - majority die
X	8556392	AC-ATGTAGCGTTCCCATGANGG_ACGAaGcAGgGTgCCCtTGAAGG	5	1	8555238	8556517	FBgn0026679	lethal,lethal - all die before end of larval stage
X	17578857	AC-ATGTAGCGTTCCCATGANGG_AaAATGTAaaGTTCCgcTGATGG	5	1	17578512	17578897	FBgn0028343	lethal,lethal - all die before end of larval stage,lethal - all die before end of pupal stage
X	13813278	AC-ATGTAGCGTTCCCATGANGG_AaAATGTAtCGaTCgCcTGAAGG	5	1	13812970	13813804	FBgn0030529	lethal,partially lethal - majority die
X	19570299	ACA-GGTATTCCCAAACTCANGG_gCATGcTgcTCCCAAACcCACGG	5	1	19569720	19571703	FBgn0031030	lethal,lethal - all die before end of second instar larval stage
X	17578857	ACA-TGTAGCGTTCCCATGANGG_AaAATGTAaaGTTCCgcTGATGG	5	1	17578512	17578897	FBgn0028343	lethal,lethal - all die before end of larval stage,lethal - all die before end of pupal stage
X	13813278	ACA-TGTAGCGTTCCCATGANGG_AaAATGTAtCGaTCgCcTGAAGG	5	1	13812970	13813804	FBgn0030529	lethal,partially lethal - majority die
X	17703477	ACA-TGTAGCGTTCCCATGANGG_AaAGTGcAGCGTaCCgATGgCGG	5	1	17703345	17703730	FBgn0026192	lethal,lethal - all die during embryonic stage
X	7677740	ACAG-GTATTCCCAAACTCANGG_AtAGAGgAaTCCCAAAtTtATGG	5	1	7671397	7678264	FBgn0004198	cell lethal,lethal,lethal - all die before end of larval stage,lethal - all die during embryonic stage,partially lethal,partially lethal - majority die
X	7677740	ACAG-GTATTCCCAAACTCANGG_AtAGAGgAaTCCCAAAtTtATGG	5	1	7671397	7678864	FBgn0004198	cell lethal,lethal,lethal - all die before end of larval stage,lethal - all die during embryonic stage,partially lethal,partially lethal - majority die
X	16444631	ACAGG-TATTCCCAAACTCANGG_ACAGGATgTcaCCgAtCTCATGG	5	1	16444383	16445222	FBgn0030753	lethal - all die before end of pupal stage
X	16444631	ACAGG-TATTCCCAAACTCANGG_ACAGGATgTcaCCgAtCTCATGG	5	1	16444383	16445372	FBgn0030753	lethal - all die before end of pupal stage
X	13098125	ACAGG-TATTCCCAAACTCANGG_ACAGGActTTgCCAAAgTCcTGG	5	1	13097780	13098382	FBgn0263005	lethal
X	19570299	ACAGG-TATTCCCAAACTCANGG_gCAtGCTgcTCCCAAACcCACGG	5	1	19569720	19571703	FBgn0031030	lethal,lethal - all die before end of second instar larval stage
X	13098125	ACAGGT-ATTCCCAAACTCANGG_ACAGGaCtTTgCCAAAgTCcTGG	5	1	13097780	13098382	FBgn0263005	lethal
X	3170305	ACAGGT-ATTCCCAAACTCANGG_cgAGaTGATTCCCAAgCTtACGG	5	1	3170097	3170564	FBgn0004647	lethal,lethal - all die before end of P-stage,lethal - all die before end of larval stage,lethal - all die before end of pupal stage,lethal - all die during embryonic stage,partially lethal,partially lethal - majority die
X	13098125	ACAGGTA-TTCCCAAACTCANGG_ACAGGacTTTgCCAAAgTCcTGG	5	1	13097780	13098382	FBgn0263005	lethal
X	13098125	ACAGGTAT-TCCCAAACTCANGG_ACAGGacTTTgCCAAAgTCcTGG	5	1	13097780	13098382	FBgn0263005	lethal
X	14206724	ACAGGTAT-TCCCAAACTCANGG_ACttGTATGTaCCAttCTCACGG	5	1	14206596	14206774	FBgn0040153	lethal,lethal - all die before end of prepupal stage
X	11161175	ACAGGTATTCCCAAACT-CANGG_ACActcATTgCCAAACTGCAGGG	4	1	11161054	11161256	FBgn0030276	lethal,lethal - all die before end of larval stage,lethal - all die before end of second instar larval stage
X	13803544	ACAT-GTAGCGTTCCCATGANGG_ACgTGGTAcCcTTagCATGAAGG	5	1	13803319	13803855	FBgn0261244	lethal
X	13803544	ACATG-TAGCGTTCCCATGANGG_ACgTGGTAcCcTTagCATGAAGG	5	1	13803319	13803855	FBgn0261244	lethal
X	19482334	ACATG-TAGCGTTCCCATGANGG_gCATGCTgGCGaTCCCgTGgAGG	5	1	19481591	19482390	FBgn0031020	lethal
X	18875946	ACATGT-AGCGTTCCCATGANGG_ACATGTGcGCcTTCCaActAGGG	5	1	18872587	18877356	FBgn0085430	lethal,lethal - all die during embryonic stage
X	18875946	ACATGTA-GCGTTCCCATGANGG_ACATGTgCGCcTTCCaActAGGG	5	1	18872587	18877356	FBgn0085430	lethal,lethal - all die during embryonic stage
X	8432254	ACATGTA-GCGTTCCCATGANGG_ACtTGgATGCGgTaCCtTGAAGG	5	1	8429469	8433016	FBgn0261793	lethal,lethal - all die before end of P-stage,lethal - all die before end of first instar larval stage,lethal - all die before end of pupal stage,lethal - all die during P-stage,partially lethal - majority die
X	18658939	ACATGTAG-CGTTCCCATGANGG_ACgTGTgGTCGTTCCCtTcgCGG	5	1	18658016	18659397	FBgn0001079	lethal,lethal - all die before end of P-stage,lethal - all die before end of pupal stage,lethal - all die during embryonic stage,partially lethal
X	11901106	ACATGTAG-CGTTCCCATGANGG_AtcTGTcGTtGTTCCCgTGATGG	5	1	11899995	11901278	FBgn0030354	lethal,lethal - all die before end of larval stage,lethal - all die before end of second instar larval stage
X	11901106	ACATGTAG-CGTTCCCATGANGG_AtcTGTcGTtGTTCCCgTGATGG	5	1	11900444	11901278	FBgn0030354	lethal,lethal - all die before end of larval stage,lethal - all die before end of second instar larval stage
X	11901106	ACATGTAGC-GTTCCCATGANGG_AtcTGTcGtTGTTCCCgTGATGG	5	1	11899995	11901278	FBgn0030354	lethal,lethal - all die before end of larval stage,lethal - all die before end of second instar larval stage
X	11901106	ACATGTAGC-GTTCCCATGANGG_AtcTGTcGtTGTTCCCgTGATGG	5	1	11900444	11901278	FBgn0030354	lethal,lethal - all die before end of larval stage,lethal - all die before end of second instar larval stage
X	8048932	ACATGTAGCG-TTCCCATGANGG_ACATGTtttGTTTCCCATatGGG	5	1	8045435	8050282	FBgn0004656	cell lethal,lethal,lethal - all die before end of larval stage,lethal - all die before end of pupal stage,lethal - all die during embryonic stage
X	11078331	ACATGTAGCG-TTCCCATGANGG_ACtTGTAGCGTTTCCCtccgAGG	5	1	11078307	11078546	FBgn0003366	lethal - all die during embryonic stage,partially lethal
X	8048932	ACATGTAGCGT-TCCCATGANGG_ACATGTtttGTTTCCCATatGGG	5	1	8045435	8050282	FBgn0004656	cell lethal,lethal,lethal - all die before end of larval stage,lethal - all die before end of pupal stage,lethal - all die during embryonic stage
X	11078331	ACATGTAGCGT-TCCCATGANGG_ACtTGTAGCGTTTCCCtccgAGG	5	1	11078307	11078546	FBgn0003366	lethal - all die during embryonic stage,partially lethal
X	8048932	ACATGTAGCGTT-CCCATGANGG_ACATGTtttGTTTCCCATatGGG	5	1	8045435	8050282	FBgn0004656	cell lethal,lethal,lethal - all die before end of larval stage,lethal - all die before end of pupal stage,lethal - all die during embryonic stage
X	11078331	ACATGTAGCGTT-CCCATGANGG_ACtTGTAGCGTTTCCCtccgAGG	5	1	11078307	11078546	FBgn0003366	lethal - all die during embryonic stage,partially lethal
X	16358152	ACATGTAGCGTTC-CCATGANGG_cCcTGgAGCGTTCGCgATGgCGG	5	1	16357642	16358205	FBgn0005411	lethal,lethal - all die before end of larval stage
X	518332	AT-AGAGGTAGGAGTCGACGNGG_ATAAGcGGgAGGAGgCcACaAGG	5	1	509234	519241	FBgn0260400	lethal,lethal - all die during embryonic stage,partially lethal - majority live
X	518332	AT-AGAGGTAGGAGTCGACGNGG_ATAAGcGGgAGGAGgCcACaAGG	5	1	517235	519241	FBgn0260400	lethal,lethal - all die during embryonic stage,partially lethal - majority live
X	518332	AT-AGAGGTAGGAGTCGACGNGG_ATAAGcGGgAGGAGgCcACaAGG	5	1	516849	519241	FBgn0260400	lethal,lethal - all die during embryonic stage,partially lethal - majority live
X	18864767	AT-AGAGGTAGGAGTCGACGNGG_AaTAGcaGTcGcAGTCGACGCGG	5	1	18863943	18865724	FBgn0085430	lethal,lethal - all die during embryonic stage
X	6359705	AT-AGAGGTAGGAGTCGACGNGG_AgGAGAGGTAGGgaTCGctGAGG	5	1	6358895	6359884	FBgn0261955	lethal,lethal - all die before end of larval stage,lethal - all die during embryonic stage
X	13826651	AT-AGAGGTAGGAGTCGACGNGG_cgCAGAtGTAGcAGTCcACGTGG	5	1	13826329	13826716	FBgn0030530	lethal,lethal - all die before end of prepupal stage,lethal - all die before end of pupal stage
X	13826651	AT-AGAGGTAGGAGTCGACGNGG_cgCAGAtGTAGcAGTCcACGTGG	5	1	13826040	13826716	FBgn0030530	lethal,lethal - all die before end of prepupal stage,lethal - all die before end of pupal stage
X	518332	ATA-GAGGTAGGAGTCGACGNGG_ATAAGcGGgAGGAGgCcACaAGG	5	1	509234	519241	FBgn0260400	lethal,lethal - all die during embryonic stage,partially lethal - majority live
X	518332	ATA-GAGGTAGGAGTCGACGNGG_ATAAGcGGgAGGAGgCcACaAGG	5	1	517235	519241	FBgn0260400	lethal,lethal - all die during embryonic stage,partially lethal - majority live
X	518332	ATA-GAGGTAGGAGTCGACGNGG_ATAAGcGGgAGGAGgCcACaAGG	5	1	516849	519241	FBgn0260400	lethal,lethal - all die during embryonic stage,partially lethal - majority live
X	19151659	ATA-GAGGTAGGAGTCGACGNGG_AgACGAGGaAGacGaCGACGTGG	5	1	19150810	19151958	FBgn0261461	lethal,partially lethal - majority die,partially lethal - majority live
X	22828132	ATA-GAGGTAGGAGTCGACGNGG_AgAGGAGGTgGGAGagGAgGAGG	5	1	22826161	22829276	FBgn0000719	lethal,lethal - all die during embryonic stage
X	22828132	ATA-GAGGTAGGAGTCGACGNGG_AgAGGAGGTgGGAGagGAgGAGG	5	1	22824316	22829276	FBgn0000719	lethal,lethal - all die during embryonic stage
X	1666401	ATA-GAGGTAGGAGTCGACGNGG_cTACcAGGaAGcAtTCGACGAGG	5	1	1666180	1667617	FBgn0000482	lethal,lethal - all die before end of larval stage,lethal - all die before end of prepupal stage,lethal - all die before end of pupal stage
X	17938899	ATAG-AGGTAGGAGTCGACGNGG_ATAGAgGtTAGaAGTgGACtGGG	5	1	17932100	17939953	FBgn0003380	lethal
X	17938899	ATAG-AGGTAGGAGTCGACGNGG_ATAGAgGtTAGaAGTgGACtGGG	5	1	17937495	17939953	FBgn0003380	lethal
X	22828156	ATAG-AGGTAGGAGTCGACGNGG_AgAGAAGGTAGGAGcgGAgcTGG	5	1	22826161	22829276	FBgn0000719	lethal,lethal - all die during embryonic stage
X	22828156	ATAG-AGGTAGGAGTCGACGNGG_AgAGAAGGTAGGAGcgGAgcTGG	5	1	22824316	22829276	FBgn0000719	lethal,lethal - all die during embryonic stage
X	22828132	ATAG-AGGTAGGAGTCGACGNGG_AgAGGAGGTgGGAGagGAgGAGG	5	1	22826161	22829276	FBgn0000719	lethal,lethal - all die during embryonic stage
X	22828132	ATAG-AGGTAGGAGTCGACGNGG_AgAGGAGGTgGGAGagGAgGAGG	5	1	22824316	22829276	FBgn0000719	lethal,lethal - all die during embryonic stage
X	1666401	ATAG-AGGTAGGAGTCGACGNGG_cTAcCAGGaAGcAtTCGACGAGG	5	1	1666180	1667617	FBgn0000482	lethal,lethal - all die before end of larval stage,lethal - all die before end of prepupal stage,lethal - all die before end of pupal stage
X	17938899	ATAGA-GGTAGGAGTCGACGNGG_ATAGAGGtTAGaAGTgGACtGGG	4	1	17932100	17939953	FBgn0003380	lethal
X	17938899	ATAGA-GGTAGGAGTCGACGNGG_ATAGAGGtTAGaAGTgGACtGGG	4	1	17937495	17939953	FBgn0003380	lethal
X	22828156	ATAGA-GGTAGGAGTCGACGNGG_AgAGAAGGTAGGAGcgGAgcTGG	5	1	22826161	22829276	FBgn0000719	lethal,lethal - all die during embryonic stage
X	22828156	ATAGA-GGTAGGAGTCGACGNGG_AgAGAAGGTAGGAGcgGAgcTGG	5	1	22824316	22829276	FBgn0000719	lethal,lethal - all die during embryonic stage
X	17938899	ATAGAG-GTAGGAGTCGACGNGG_ATAGAGGtTAGaAGTgGACtGGG	4	1	17932100	17939953	FBgn0003380	lethal
X	17938899	ATAGAG-GTAGGAGTCGACGNGG_ATAGAGGtTAGaAGTgGACtGGG	4	1	17937495	17939953	FBgn0003380	lethal
X	1294680	ATAGAG-GTAGGAGTCGACGNGG_AcAcAGAaTcGGAaTCGACGAGG	5	1	1294563	1294686	FBgn0025641	lethal,partially lethal - majority die
X	17938899	ATAGAGG-TAGGAGTCGACGNGG_ATAGAGGTTAGaAGTgGACtGGG	3	1	17932100	17939953	FBgn0003380	lethal
X	17938899	ATAGAGG-TAGGAGTCGACGNGG_ATAGAGGTTAGaAGTgGACtGGG	3	1	17937495	17939953	FBgn0003380	lethal
X	1294680	ATAGAGG-TAGGAGTCGACGNGG_AcAcAGaATcGGAaTCGACGAGG	5	1	1294563	1294686	FBgn0025641	lethal,partially lethal - majority die
X	17938899	ATAGAGGT-AGGAGTCGACGNGG_ATAGAGGTTAGaAGTgGACtGGG	3	1	17932100	17939953	FBgn0003380	lethal
X	17938899	ATAGAGGT-AGGAGTCGACGNGG_ATAGAGGTTAGaAGTgGACtGGG	3	1	17937495	17939953	FBgn0003380	lethal
X	17938899	ATAGAGGTA-GGAGTCGACGNGG_ATAGAGGTtAGaAGTgGACtGGG	4	1	17932100	17939953	FBgn0003380	lethal
X	17938899	ATAGAGGTA-GGAGTCGACGNGG_ATAGAGGTtAGaAGTgGACtGGG	4	1	17937495	17939953	FBgn0003380	lethal
X	17938899	ATAGAGGTAGG-AGTCGACGNGG_ATAGAGGTtaGAAGTgGACtGGG	4	1	17932100	17939953	FBgn0003380	lethal
X	17938899	ATAGAGGTAGG-AGTCGACGNGG_ATAGAGGTtaGAAGTgGACtGGG	4	1	17937495	17939953	FBgn0003380	lethal
X	17938899	ATAGAGGTAGGA-GTCGACGNGG_ATAGAGGTtaGAAGTgGACtGGG	4	1	17932100	17939953	FBgn0003380	lethal
X	17938899	ATAGAGGTAGGA-GTCGACGNGG_ATAGAGGTtaGAAGTgGACtGGG	4	1	17937495	17939953	FBgn0003380	lethal
X	1654914	ATAGAGGTAGGAGTC-GACGNGG_gTAGAGGTAGtAGTCGtACaGGG	4	1	1654385	1655630	FBgn0283451	lethal,lethal - all die before end of P-stage,lethal - all die before end of larval stage,lethal - all die before end of prepupal stage,lethal - all die before end of pupal stage,partially lethal,partially lethal - majority die
X	1654914	ATAGAGGTAGGAGTC-GACGNGG_gTAGAGGTAGtAGTCGtACaGGG	4	1	1654385	1655995	FBgn0283451	lethal,lethal - all die before end of P-stage,lethal - all die before end of larval stage,lethal - all die before end of prepupal stage,lethal - all die before end of pupal stage,partially lethal,partially lethal - majority die
X	1654914	ATAGAGGTAGGAGTCG-ACGNGG_gTAGAGGTAGtAGTCGTACaGGG	3	1	1654385	1655630	FBgn0283451	lethal,lethal - all die before end of P-stage,lethal - all die before end of larval stage,lethal - all die before end of prepupal stage,lethal - all die before end of pupal stage,partially lethal,partially lethal - majority die
X	1654914	ATAGAGGTAGGAGTCG-ACGNGG_gTAGAGGTAGtAGTCGTACaGGG	3	1	1654385	1655995	FBgn0283451	lethal,lethal - all die before end of P-stage,lethal - all die before end of larval stage,lethal - all die before end of prepupal stage,lethal - all die before end of pupal stage,partially lethal,partially lethal - majority die
X	1654914	ATAGAGGTAGGAGTCGA-CGNGG_gTAGAGGTAGtAGTCGtACaGGG	4	1	1654385	1655630	FBgn0283451	lethal,lethal - all die before end of P-stage,lethal - all die before end of larval stage,lethal - all die before end of prepupal stage,lethal - all die before end of pupal stage,partially lethal,partially lethal - majority die
X	1654914	ATAGAGGTAGGAGTCGA-CGNGG_gTAGAGGTAGtAGTCGtACaGGG	4	1	1654385	1655995	FBgn0283451	lethal,lethal - all die before end of P-stage,lethal - all die before end of larval stage,lethal - all die before end of prepupal stage,lethal - all die before end of pupal stage,partially lethal,partially lethal - majority die
X	8601906	ATGTG-CTTCCTTAAACTCGNGG_ATGTGTtgTCtTTAAAaaCGTGG	5	1	8600303	8602041	FBgn0025864	lethal - all die before end of larval stage,lethal - all die before end of second instar larval stage
X	20828791	ATGTGC-TTCCTTAAACTCGNGG_ATGTGCATgtCTTAAtCgCtTGG	5	1	20828434	20829296	FBgn0085387	lethal,lethal - all die before end of larval stage
X	8601906	ATGTGC-TTCCTTAAACTCGNGG_ATGTGtTgTCtTTAAAaaCGTGG	5	1	8600303	8602041	FBgn0025864	lethal - all die before end of larval stage,lethal - all die before end of second instar larval stage
X	13087064	ATGTGC-TTCCTTAAACTCGNGG_ATGTcCGTTtCcgAAACTgGAGG	5	1	13086652	13087139	FBgn0010303	lethal,lethal - all die before end of pupal stage,lethal - all die during P-stage,lethal - all die during embryonic stage,partially lethal - majority die
X	8601906	ATGTGCT-TCCTTAAACTCGNGG_ATGTGtTGTCtTTAAAaaCGTGG	4	1	8600303	8602041	FBgn0025864	lethal - all die before end of larval stage,lethal - all die before end of second instar larval stage
X	20828791	ATGTGCTT-CCTTAAACTCGNGG_ATGTGCaTGtCTTAAtCgCtTGG	5	1	20828434	20829296	FBgn0085387	lethal,lethal - all die before end of larval stage
X	8601906	ATGTGCTT-CCTTAAACTCGNGG_ATGTGtTgTCtTTAAAaaCGTGG	5	1	8600303	8602041	FBgn0025864	lethal - all die before end of larval stage,lethal - all die before end of second instar larval stage
X	20828791	ATGTGCTTC-CTTAAACTCGNGG_ATGTGCaTgTCTTAAtCgCtTGG	5	1	20828434	20829296	FBgn0085387	lethal,lethal - all die before end of larval stage
X	11368049	ATGTGCTTC-CTTAAACTCGNGG_ATGaatTTCACTgAAAtTCGTGG	5	1	11366400	11368097	FBgn0004864	lethal,lethal - all die before end of larval stage,lethal - all die during embryonic stage,partially lethal,partially lethal - majority die
X	8601906	ATGTGCTTCC-TTAAACTCGNGG_ATGTGtTgtCTTTAAAaaCGTGG	5	1	8600303	8602041	FBgn0025864	lethal - all die before end of larval stage,lethal - all die before end of second instar larval stage
X	2232418	ATGTGCTTCCT-TAAACTCGNGG_ATGTGCgTCCTATtAAgTtcTGG	5	1	2232213	2232624	FBgn0003048	lethal,lethal - all die during embryonic stage
X	8601906	ATGTGCTTCCT-TAAACTCGNGG_ATGTGtTgtCTTTAAAaaCGTGG	5	1	8600303	8602041	FBgn0025864	lethal - all die before end of larval stage,lethal - all die before end of second instar larval stage
X	8601906	ATGTGCTTCCTT-AAACTCGNGG_ATGTGtTgtCTTTAAAaaCGTGG	5	1	8600303	8602041	FBgn0025864	lethal - all die before end of larval stage,lethal - all die before end of second instar larval stage
X	15473184	ATGTGCTTCCTTAAACTC-GNGG_AacTGCTTCCTTAAcCTCAaAGG	4	1	15472803	15474494	FBgn0267977	lethal - all die during embryonic stage
X	16630406	G-ATATCGGCTTCCAGCAACNGG_cAATATgGGCTTCgtGCAtCGGG	5	1	16627933	16630561	FBgn0026181	lethal,lethal - all die before end of larval stage
X	10713344	G-ATTAGTTTATTGGCCCGANGG_GGATTAGTTaAgTtGCgCaATGG	5	1	10713114	10715138	FBgn0052676	lethal,lethal - all die during P-stage
X	10713344	G-ATTAGTTTATTGGCCCGANGG_GGATTAGTTaAgTtGCgCaATGG	5	1	10711162	10715138	FBgn0052676	lethal,lethal - all die during P-stage
X	15833621	G-ATTAGTTTATTGGCCCGANGG_GGATaAGTTTATTtGCgtGcGGG	5	1	15833491	15833698	FBgn0000319	cell lethal,lethal,lethal - all die before end of pupal stage,lethal - all die during embryonic stage,partially lethal,partially lethal - majority die
X	18852559	G-ATTAGTTTATTGGCCCGANGG_GTATgAtTcTAcTGGCCCtAAGG	5	1	18849873	18855056	FBgn0085451	lethal
X	7001125	G-ATTAGTTTATTGGCCCGANGG_tAATgAGcTTgTTGGCtCGACGG	5	1	6998951	7004156	FBgn0027108	lethal,lethal - all die before end of larval stage,lethal - all die before end of pupal stage,lethal - all die during embryonic stage,lethal - all die during first instar larval stage,partially lethal - majority die
X	3314579	G-CTAACAGATGCCACTCCCNGG_GTCTcACgGATGaCAaTCgCCGG	5	1	3313493	3314613	FBgn0000479	partially lethal - majority die,partially lethal - majority live
X	3314579	G-CTAACAGATGCCACTCCCNGG_GTCTcACgGATGaCAaTCgCCGG	5	1	3314172	3314613	FBgn0000479	partially lethal - majority die,partially lethal - majority live
X	12475814	G-CTAACAGATGCCACTCCCNGG_GTCgAtCgtATGCCgCTCCCAGG	5	1	12475633	12475845	FBgn0259143	lethal
X	16338503	G-CTAACAGATGCCACTCCCNGG_tTCTtAgAGATtCCACTtCCAGG	5	1	16337618	16340448	FBgn0278608	partially lethal
X	16338503	G-CTAACAGATGCCACTCCCNGG_tTCTtAgAGATtCCACTtCCAGG	5	1	16337618	16338776	FBgn0278608	partially lethal
X	16338503	G-CTAACAGATGCCACTCCCNGG_tTCTtAgAGATtCCACTtCCAGG	5	1	16337618	16340629	FBgn0278608	partially lethal
X	16338503	G-CTAACAGATGCCACTCCCNGG_tTCTtAgAGATtCCACTtCCAGG	5	1	16337618	16338889	FBgn0278608	partially lethal
X	5248114	G-TTACCAAACAGATCGTGANGG_GCTggCCAAAaAGATCtcGAGGG	5	1	5246516	5249405	FBgn0266098	lethal - all die during embryonic stage,partially lethal,partially lethal - majority die
X	19270157	G-TTACCAAACAGATCGTGANGG_GGTcAtCAtACAGAagGTGAAGG	5	1	19269714	19270555	FBgn0040068	lethal,partially lethal - majority die
X	13741861	G-TTACCAAACAGATCGTGANGG_GTTgAaCAAtCAcATCGaGATGG	5	1	13741655	13741976	FBgn0001612	lethal,lethal - all die before end of larval stage,lethal - all die before end of pupal stage,partially lethal - majority live
X	2669917	G-TTACCAAACAGATCGTGANGG_aAaaACCAAACAGgTCGcGATGG	5	1	2669906	2670108	FBgn0003371	lethal,lethal - all die before end of P-stage,lethal - all die before end of first instar larval stage,lethal - all die before end of larval stage,lethal - all die before end of pupal stage,lethal - all die during embryonic stage
X	22993404	GA-TATCGGCTTCCAGCAACNGG_GAGTgTtGGCTTCCtGgtACCGG	5	1	22992562	22994002	FBgn0016976	lethal,lethal - all die before end of larval stage,lethal - all die during embryonic stage,partially lethal - majority die
X	11125702	GA-TATCGGCTTCCAGCAACNGG_GATcgaCGGCcTCCAGgAACTGG	5	1	11125558	11126790	FBgn0028686	lethal,lethal - all die before end of larval stage
X	16630406	GA-TATCGGCTTCCAGCAACNGG_cAATATgGGCTTCgtGCAtCGGG	5	1	16627933	16630561	FBgn0026181	lethal,lethal - all die before end of larval stage
X	19269596	GA-TTAGTTTATTGGCCCGANGG_GACcaAGTTTATgGGtCCGcTGG	5	1	19269477	19269656	FBgn0040068	lethal,partially lethal - majority die
X	10744525	GA-TTAGTTTATTGGCCCGANGG_cAGTTAGTTTgTgGGCCgGtTGG	5	1	10744495	10744666	FBgn0003204	lethal,lethal - all die before end of larval stage,lethal - all die before end of pupal stage,partially lethal - majority die
X	10744525	GA-TTAGTTTATTGGCCCGANGG_cAGTTAGTTTgTgGGCCgGtTGG	5	1	10743802	10744942	FBgn0052676	lethal,lethal - all die during P-stage
X	7001125	GA-TTAGTTTATTGGCCCGANGG_tAATgAGcTTgTTGGCtCGACGG	5	1	6998951	7004156	FBgn0027108	lethal,lethal - all die before end of larval stage,lethal - all die before end of pupal stage,lethal - all die during embryonic stage,lethal - all die during first instar larval stage,partially lethal - majority die
X	15378559	GA-TTAGTTTATTGGCCCGANGG_tATTTAtTcTcTTGGCCCGtTGG	5	1	15378188	15379063	FBgn0000028	lethal
X	11125702	GAT-ATCGGCTTCCAGCAACNGG_GATCgaCGGCcTCCAGgAACTGG	4	1	11125558	11126790	FBgn0028686	lethal,lethal - all die before end of larval stage
X	19269596	GAT-TAGTTTATTGGCCCGANGG_GAcCaAGTTTATgGGtCCGcTGG	5	1	19269477	19269656	FBgn0040068	lethal,partially lethal - majority die
X	15378559	GAT-TAGTTTATTGGCCCGANGG_tATTTAtTcTcTTGGCCCGtTGG	5	1	15378188	15379063	FBgn0000028	lethal
X	15877283	GATA-TCGGCTTCCAGCAACNGG_GATATTCcGaTTaCAcCAcCAGG	5	1	15876682	15878470	FBgn0260938	lethal
X	15877283	GATA-TCGGCTTCCAGCAACNGG_GATATTCcGaTTaCAcCAcCAGG	5	1	15876367	15878470	FBgn0260938	lethal
X	11125702	GATA-TCGGCTTCCAGCAACNGG_GATcGaCGGCcTCCAGgAACTGG	4	1	11125558	11126790	FBgn0028686	lethal,lethal - all die before end of larval stage
X	15877283	GATAT-CGGCTTCCAGCAACNGG_GATATTCcGaTTaCAcCAcCAGG	5	1	15876682	15878470	FBgn0260938	lethal
X	15877283	GATAT-CGGCTTCCAGCAACNGG_GATATTCcGaTTaCAcCAcCAGG	5	1	15876367	15878470	FBgn0260938	lethal
X	11125702	GATAT-CGGCTTCCAGCAACNGG_GATcgACGGCcTCCAGgAACTGG	4	1	11125558	11126790	FBgn0028686	lethal,lethal - all die before end of larval stage
X	1458141	GATAT-CGGCTTCCAGCAACNGG_GcTtTGCGGCcTCCAGCtgCTGG	5	1	1457174	1458200	FBgn0027794	lethal - all die before end of pupal stage
X	15880550	GATAT-CGGCTTCCAGCAACNGG_aAgATCgGGaTTCCAGCtACAGG	5	1	15880547	15882108	FBgn0260938	lethal
X	3386473	GATAT-CGGCTTCCAGCAACNGG_tATATACGGgTTatAGCAAgGGG	5	1	3384380	3391702	FBgn0262656	lethal,lethal - all die before end of P-stage,lethal - all die before end of larval stage,lethal - all die before end of pupal stage,partially lethal,partially lethal - majority die
X	11125702	GATATC-GGCTTCCAGCAACNGG_GATcgaCGGCcTCCAGgAACTGG	5	1	11125558	11126790	FBgn0028686	lethal,lethal - all die before end of larval stage
X	19658577	GATATC-GGCTTCCAGCAACNGG_GAcATCGtGCgaCCAGCgACTGG	5	1	19655291	19659412	FBgn0031052	lethal
X	13827087	GATATC-GGCTTCCAGCAACNGG_GtacTCGGGCTTCCAGCAgaCGG	5	1	13827042	13827104	FBgn0030530	lethal,lethal - all die before end of prepupal stage,lethal - all die before end of pupal stage
X	13827087	GATATC-GGCTTCCAGCAACNGG_GtacTCGGGCTTCCAGCAgaCGG	5	1	13827042	13827119	FBgn0030530	lethal,lethal - all die before end of prepupal stage,lethal - all die before end of pupal stage
X	15880550	GATATC-GGCTTCCAGCAACNGG_aAgATCGGGaTTCCAGCtACAGG	4	1	15880547	15882108	FBgn0260938	lethal
X	17663018	GATATC-GGCTTCCAGCAACNGG_tgTcTCGcGCgTCCAGCAACTGG	5	1	17660982	17667237	FBgn0250788	lethal,lethal - all die before end of P-stage,lethal - all die during embryonic stage,partially lethal - majority die
X	19658577	GATATCG-GCTTCCAGCAACNGG_GAcATCGTGCgaCCAGCgACTGG	4	1	19655291	19659412	FBgn0031052	lethal
X	13827087	GATATCG-GCTTCCAGCAACNGG_GtacTCGGGCTTCCAGCAgaCGG	5	1	13827042	13827104	FBgn0030530	lethal,lethal - all die before end of prepupal stage,lethal - all die before end of pupal stage
X	13827087	GATATCG-GCTTCCAGCAACNGG_GtacTCGGGCTTCCAGCAgaCGG	5	1	13827042	13827119	FBgn0030530	lethal,lethal - all die before end of prepupal stage,lethal - all die before end of pupal stage
X	15880550	GATATCG-GCTTCCAGCAACNGG_aAgATCGGGaTTCCAGCtACAGG	4	1	15880547	15882108	FBgn0260938	lethal
X	17663018	GATATCG-GCTTCCAGCAACNGG_tgTcTCGCGCgTCCAGCAACTGG	4	1	17660982	17667237	FBgn0250788	lethal,lethal - all die before end of P-stage,lethal - all die during embryonic stage,partially lethal - majority die
X	15880550	GATATCGG-CTTCCAGCAACNGG_aAgATCGGGaTTCCAGCtACAGG	4	1	15880547	15882108	FBgn0260938	lethal
X	15880550	GATATCGGC-TTCCAGCAACNGG_aAgATCGGgATTCCAGCtACAGG	4	1	15880547	15882108	FBgn0260938	lethal
X	9058048	GATATCGGCTTCCA-GCAACNGG_GATgTCGGCTgCCACGCAcaTGG	4	1	9057457	9058084	FBgn0030077	lethal
X	14256263	GATT-AGTTTATTGGCCCGANGG_GATTAAGaTTAaTGGttCtATGG	5	1	14255994	14256303	FBgn0002873	lethal,lethal - all die during embryonic stage,partially lethal - majority die
X	4317475	GATT-AGTTTATTGGCCCGANGG_GATTCcGcTTATcaGCtCGATGG	5	1	4316963	4317559	FBgn0002707	partially lethal
X	2242929	GATT-AGTTTATTGGCCCGANGG_GATTGgGaTTgTTGcCCgGATGG	5	1	2242131	2243609	FBgn0000810	lethal - all die during embryonic stage
X	19269596	GATT-AGTTTATTGGCCCGANGG_GAccAAGTTTATgGGtCCGcTGG	5	1	19269477	19269656	FBgn0040068	lethal,partially lethal - majority die
X	15378559	GATT-AGTTTATTGGCCCGANGG_tATTTAtTcTcTTGGCCCGtTGG	5	1	15378188	15379063	FBgn0000028	lethal
X	7001125	GATT-AGTTTATTGGCCCGANGG_tAaTGAGcTTgTTGGCtCGACGG	5	1	6998951	7004156	FBgn0027108	lethal,lethal - all die before end of larval stage,lethal - all die before end of pupal stage,lethal - all die during embryonic stage,lethal - all die during first instar larval stage,partially lethal - majority die
X	14256263	GATTA-GTTTATTGGCCCGANGG_GATTAAGaTTAaTGGttCtATGG	5	1	14255994	14256303	FBgn0002873	lethal,lethal - all die during embryonic stage,partially lethal - majority die
X	4317475	GATTA-GTTTATTGGCCCGANGG_GATTcCGcTTATcaGCtCGATGG	5	1	4316963	4317559	FBgn0002707	partially lethal
X	2242929	GATTA-GTTTATTGGCCCGANGG_GATTgGGaTTgTTGcCCgGATGG	5	1	2242131	2243609	FBgn0000810	lethal - all die during embryonic stage
X	19269596	GATTA-GTTTATTGGCCCGANGG_GAccAAGTTTATgGGtCCGcTGG	5	1	19269477	19269656	FBgn0040068	lethal,partially lethal - majority die
X	2242929	GATTAG-TTTATTGGCCCGANGG_GATTgGGaTTgTTGcCCgGATGG	5	1	2242131	2243609	FBgn0000810	lethal - all die during embryonic stage
X	16660039	GATTAGTTTATTGGCC-CGANGG_GATccGTTTAaTGGCCTCcAGGG	4	1	16657214	16660477	FBgn0003189	lethal,lethal - all die during embryonic stage,partially lethal,partially lethal - majority die
X	18377942	GCT-AACAGATGCCACTCCCNGG_GCTGAAtgGATagCACTCCtGGG	5	1	18377520	18379850	FBgn0004957	lethal,lethal - all die before end of larval stage
X	18377942	GCT-AACAGATGCCACTCCCNGG_GCTGAAtgGATagCACTCCtGGG	5	1	18377520	18378048	FBgn0004957	lethal,lethal - all die before end of larval stage
X	9671950	GCT-AACAGATGCCACTCCCNGG_GCTGAcgAGcTGCCtCTtCCTGG	5	1	9670841	9672320	FBgn0261617	lethal,lethal - all die before end of P-stage,lethal - all die before end of prepupal stage,lethal - all die during embryonic stage,partially lethal - majority die,partially lethal - majority live
X	2442699	GCT-AACAGATGCCACTCCCNGG_GCTGcAgcGATGCCAtTCCaCGG	5	1	2442312	2442731	FBgn0003714	cell lethal,lethal,lethal - all die before end of larval stage
X	2442699	GCT-AACAGATGCCACTCCCNGG_GCTGcAgcGATGCCAtTCCaCGG	5	1	2442312	2443664	FBgn0003714	cell lethal,lethal,lethal - all die before end of larval stage
X	2442699	GCTA-ACAGATGCCACTCCCNGG_GCTgCAgcGATGCCAtTCCaCGG	5	1	2442312	2442731	FBgn0003714	cell lethal,lethal,lethal - all die before end of larval stage
X	2442699	GCTA-ACAGATGCCACTCCCNGG_GCTgCAgcGATGCCAtTCCaCGG	5	1	2442312	2443664	FBgn0003714	cell lethal,lethal,lethal - all die before end of larval stage
X	9671950	GCTAA-CAGATGCCACTCCCNGG_GCTgACgAGcTGCCtCTtCCTGG	5	1	9670841	9672320	FBgn0261617	lethal,lethal - all die before end of P-stage,lethal - all die before end of prepupal stage,lethal - all die during embryonic stage,partially lethal - majority die,partially lethal - majority live
X	13086867	GCTAA-CAGATGCCACTCCCNGG_GtgAAGCAGATGCgACgCaCTGG	5	1	13086652	13087139	FBgn0010303	lethal,lethal - all die before end of pupal stage,lethal - all die during P-stage,lethal - all die during embryonic stage,partially lethal - majority die
X	9671950	GCTAAC-AGATGCCACTCCCNGG_GCTgACGAGcTGCCtCTtCCTGG	4	1	9670841	9672320	FBgn0261617	lethal,lethal - all die before end of P-stage,lethal - all die before end of prepupal stage,lethal - all die during embryonic stage,partially lethal - majority die,partially lethal - majority live
X	9671950	GCTAACA-GATGCCACTCCCNGG_GCTgACgAGcTGCCtCTtCCTGG	5	1	9670841	9672320	FBgn0261617	lethal,lethal - all die before end of P-stage,lethal - all die before end of prepupal stage,lethal - all die during embryonic stage,partially lethal - majority die,partially lethal - majority live
X	8235881	GCTAACAGAT-GCCACTCCCNGG_GCTAtCAGtTCGCCAtagCCTGG	5	1	8235875	8237174	FBgn0261873	lethal,lethal - all die during embryonic stage
X	15724472	GCTAACAGATGCCACTC-CCNGG_GCTAgaAGAgGCCACgCTCCTGG	4	1	15724435	15724920	FBgn0030674	lethal
X	13741861	GT-TACCAAACAGATCGTGANGG_GTTgAaCAAtCAcATCGaGATGG	5	1	13741655	13741976	FBgn0001612	lethal,lethal - all die before end of larval stage,lethal - all die before end of pupal stage,partially lethal - majority live
X	2669917	GT-TACCAAACAGATCGTGANGG_aaAaACCAAACAGgTCGcGATGG	5	1	2669906	2670108	FBgn0003371	lethal,lethal - all die before end of P-stage,lethal - all die before end of first instar larval stage,lethal - all die before end of larval stage,lethal - all die before end of pupal stage,lethal - all die during embryonic stage
X	15326189	GTT-ACCAAACAGATCGTGANGG_GTTAgCCAAAatGAgCGgGACGG	5	1	15325809	15326961	FBgn0004924	lethal,lethal - all die before end of P-stage,lethal - all die before end of larval stage,partially lethal - majority die
X	15326189	GTT-ACCAAACAGATCGTGANGG_GTTAgCCAAAatGAgCGgGACGG	5	1	15325809	15328034	FBgn0004924	lethal,lethal - all die before end of P-stage,lethal - all die before end of larval stage,partially lethal - majority die
X	15326189	GTT-ACCAAACAGATCGTGANGG_GTTAgCCAAAatGAgCGgGACGG	5	1	15325809	15326535	FBgn0004924	lethal,lethal - all die before end of P-stage,lethal - all die before end of larval stage,partially lethal - majority die
X	19262120	GTT-ACCAAACAGATCGTGANGG_GTTCACCAAtCcaATCGcaACGG	5	1	19261813	19262598	FBgn0040068	lethal,partially lethal - majority die
X	13741861	GTT-ACCAAACAGATCGTGANGG_GTTGAaCAAtCAcATCGaGATGG	4	1	13741655	13741976	FBgn0001612	lethal,lethal - all die before end of larval stage,lethal - all die before end of pupal stage,partially lethal - majority live
X	5248114	GTT-ACCAAACAGATCGTGANGG_GcTGgCCAAAaAGATCtcGAGGG	5	1	5246516	5249405	FBgn0266098	lethal - all die during embryonic stage,partially lethal,partially lethal - majority die
X	19270157	GTT-ACCAAACAGATCGTGANGG_GgTCAtCAtACAGAagGTGAAGG	5	1	19269714	19270555	FBgn0040068	lethal,partially lethal - majority die
X	2669917	GTT-ACCAAACAGATCGTGANGG_aaaAACCAAACAGgTCGcGATGG	5	1	2669906	2670108	FBgn0003371	lethal,lethal - all die before end of P-stage,lethal - all die before end of first instar larval stage,lethal - all die before end of larval stage,lethal - all die before end of pupal stage,lethal - all die during embryonic stage
X	15326189	GTTA-CCAAACAGATCGTGANGG_GTTAGCCAAAatGAgCGgGACGG	4	1	15325809	15326961	FBgn0004924	lethal,lethal - all die before end of P-stage,lethal - all die before end of larval stage,partially lethal - majority die
X	15326189	GTTA-CCAAACAGATCGTGANGG_GTTAGCCAAAatGAgCGgGACGG	4	1	15325809	15328034	FBgn0004924	lethal,lethal - all die before end of P-stage,lethal - all die before end of larval stage,partially lethal - majority die
X	15326189	GTTA-CCAAACAGATCGTGANGG_GTTAGCCAAAatGAgCGgGACGG	4	1	15325809	15326535	FBgn0004924	lethal,lethal - all die before end of P-stage,lethal - all die before end of larval stage,partially lethal - majority die
X	13741861	GTTA-CCAAACAGATCGTGANGG_GTTgAaCAAtCAcATCGaGATGG	5	1	13741655	13741976	FBgn0001612	lethal,lethal - all die before end of larval stage,lethal - all die before end of pupal stage,partially lethal - majority live
X	18072897	GTTA-CCAAACAGATCGTGANGG_GaTAGaCAgtCAGATCGTGgAGG	5	1	18072844	18073035	FBgn0283476	partially lethal
X	5248114	GTTA-CCAAACAGATCGTGANGG_GcTgGCCAAAaAGATCtcGAGGG	5	1	5246516	5249405	FBgn0266098	lethal - all die during embryonic stage,partially lethal,partially lethal - majority die
X	7309546	GTTA-CCAAACAGATCGTGANGG_aaTAGCCAtgCAGATtGTGATGG	5	1	7307932	7311137	FBgn0024250	lethal,lethal - all die before end of pupal stage,lethal - all die during embryonic stage,partially lethal,partially lethal - majority die
X	2669917	GTTA-CCAAACAGATCGTGANGG_aaaAACCAAACAGgTCGcGATGG	5	1	2669906	2670108	FBgn0003371	lethal,lethal - all die before end of P-stage,lethal - all die before end of first instar larval stage,lethal - all die before end of larval stage,lethal - all die before end of pupal stage,lethal - all die during embryonic stage
X	15326189	GTTAC-CAAACAGATCGTGANGG_GTTAgCCAAAatGAgCGgGACGG	5	1	15325809	15326961	FBgn0004924	lethal,lethal - all die before end of P-stage,lethal - all die before end of larval stage,partially lethal - majority die
X	15326189	GTTAC-CAAACAGATCGTGANGG_GTTAgCCAAAatGAgCGgGACGG	5	1	15325809	15328034	FBgn0004924	lethal,lethal - all die before end of P-stage,lethal - all die before end of larval stage,partially lethal - majority die
X	15326189	GTTAC-CAAACAGATCGTGANGG_GTTAgCCAAAatGAgCGgGACGG	5	1	15325809	15326535	FBgn0004924	lethal,lethal - all die before end of P-stage,lethal - all die before end of larval stage,partially lethal - majority die
X	13741861	GTTAC-CAAACAGATCGTGANGG_GTTgaACAAtCAcATCGaGATGG	5	1	13741655	13741976	FBgn0001612	lethal,lethal - all die before end of larval stage,lethal - all die before end of pupal stage,partially lethal - majority live
X	18072897	GTTAC-CAAACAGATCGTGANGG_GaTAgACAgtCAGATCGTGgAGG	5	1	18072844	18073035	FBgn0283476	partially lethal
X	15326189	GTTACC-AAACAGATCGTGANGG_GTTAgCCAAAatGAgCGgGACGG	5	1	15325809	15326961	FBgn0004924	lethal,lethal - all die before end of P-stage,lethal - all die before end of larval stage,partially lethal - majority die
X	15326189	GTTACC-AAACAGATCGTGANGG_GTTAgCCAAAatGAgCGgGACGG	5	1	15325809	15328034	FBgn0004924	lethal,lethal - all die before end of P-stage,lethal - all die before end of larval stage,partially lethal - majority die
X	15326189	GTTACC-AAACAGATCGTGANGG_GTTAgCCAAAatGAgCGgGACGG	5	1	15325809	15326535	FBgn0004924	lethal,lethal - all die before end of P-stage,lethal - all die before end of larval stage,partially lethal - majority die
X	18660255	GTTACC-AAACAGATCGTGANGG_GTTgCCGcAACAGgTgGTGtCGG	5	1	18660088	18661209	FBgn0001079	lethal,lethal - all die before end of P-stage,lethal - all die before end of pupal stage,lethal - all die during embryonic stage,partially lethal
X	8877086	GTTACC-AAACAGATCGTGANGG_GaccCCTAAACAaATCGTGgGGG	5	1	8877013	8877160	FBgn0011661	lethal,lethal - all die before end of P-stage,lethal - all die before end of larval stage,lethal - all die before end of pupal stage,partially lethal - majority die
X	18660255	GTTACCA-AACAGATCGTGANGG_GTTgCCgCAACAGgTgGTGtCGG	5	1	18660088	18661209	FBgn0001079	lethal,lethal - all die before end of P-stage,lethal - all die before end of pupal stage,lethal - all die during embryonic stage,partially lethal
X	8172839	GTTACCAAACAG-ATCGTGANGG_GTTACCAAAtAGAgTgGTGgTGG	4	1	8170678	8173460	FBgn0030018	lethal,lethal - all die during embryonic stage,partially lethal - majority die,partially lethal - majority live
X	8172839	GTTACCAAACAG-ATCGTGANGG_GTTACCAAAtAGAgTgGTGgTGG	4	1	8170228	8173460	FBgn0030018	lethal,lethal - all die during embryonic stage,partially lethal - majority die,partially lethal - majority live
X	8172839	GTTACCAAACAGA-TCGTGANGG_GTTACCAAAtAGAGTgGTGgTGG	3	1	8170678	8173460	FBgn0030018	lethal,lethal - all die during embryonic stage,partially lethal - majority die,partially lethal - majority live
X	8172839	GTTACCAAACAGA-TCGTGANGG_GTTACCAAAtAGAGTgGTGgTGG	3	1	8170228	8173460	FBgn0030018	lethal,lethal - all die during embryonic stage,partially lethal - majority die,partially lethal - majority live
X	8172839	GTTACCAAACAGAT-CGTGANGG_GTTACCAAAtAGAgTgGTGgTGG	4	1	8170678	8173460	FBgn0030018	lethal,lethal - all die during embryonic stage,partially lethal - majority die,partially lethal - majority live
X	8172839	GTTACCAAACAGAT-CGTGANGG_GTTACCAAAtAGAgTgGTGgTGG	4	1	8170228	8173460	FBgn0030018	lethal,lethal - all die during embryonic stage,partially lethal - majority die,partially lethal - majority live
X	15843265	GTTACCAAACAGAT-CGTGANGG_aTTgCCAAACAGATGCaTGtCGG	4	1	15843054	15843383	FBgn0027093	lethal,lethal - all die before end of second instar larval stage
X	8172839	GTTACCAAACAGATC-GTGANGG_GTTACCAAAtAGAgtGGTGgTGG	4	1	8170678	8173460	FBgn0030018	lethal,lethal - all die during embryonic stage,partially lethal - majority die,partially lethal - majority live
X	8172839	GTTACCAAACAGATC-GTGANGG_GTTACCAAAtAGAgtGGTGgTGG	4	1	8170228	8173460	FBgn0030018	lethal,lethal - all die during embryonic stage,partially lethal - majority die,partially lethal - majority live
X	8172839	GTTACCAAACAGATCG-TGANGG_GTTACCAAAtAGAgtGGTGgTGG	4	1	8170678	8173460	FBgn0030018	lethal,lethal - all die during embryonic stage,partially lethal - majority die,partially lethal - majority live
X	8172839	GTTACCAAACAGATCG-TGANGG_GTTACCAAAtAGAgtGGTGgTGG	4	1	8170228	8173460	FBgn0030018	lethal,lethal - all die during embryonic stage,partially lethal - majority die,partially lethal - majority live
X	10780507	T-AACGAACATGTGGGATCTNGG_TAAACtAACATGgGcGATgaAGG	5	1	10780196	10780660	FBgn0025111	lethal,lethal - all die before end of P-stage,lethal - all die before end of larval stage,lethal - all die during embryonic stage,partially lethal - majority die
X	10780507	T-AACGAACATGTGGGATCTNGG_TAAACtAACATGgGcGATgaAGG	5	1	10780196	10780525	FBgn0025111	lethal,lethal - all die before end of P-stage,lethal - all die before end of larval stage,lethal - all die during embryonic stage,partially lethal - majority die
X	17250203	T-AACGAACATGTGGGATCTNGG_TCAACGgACAcGaGGGATagCGG	5	1	17249781	17250738	FBgn0262111	lethal,partially lethal - majority die
X	497059	T-CCTGAAATACGAGCACAANGG_TACCTaAAAaACGAGgAaAtAGG	5	1	496439	497394	FBgn0004648	lethal,lethal - all die before end of larval stage,partially lethal,partially lethal - majority die
X	497059	T-CCTGAAATACGAGCACAANGG_TACCTaAAAaACGAGgAaAtAGG	5	1	496594	497394	FBgn0004648	lethal,lethal - all die before end of larval stage,partially lethal,partially lethal - majority die
X	8632177	T-CCTGAAATACGAGCACAANGG_TCCaacAAATACGAtCgCAAAGG	5	1	8630158	8633961	FBgn0004102	lethal,lethal - all die during embryonic stage
X	13713435	T-CCTGAAATACGAGCACAANGG_TTtCaGgAtTACGAGCACAtGGG	5	1	13713417	13714440	FBgn0265726	lethal,partially lethal - majority die
X	13713435	T-CCTGAAATACGAGCACAANGG_TTtCaGgAtTACGAGCACAtGGG	5	1	13713417	13713497	FBgn0265726	lethal,partially lethal - majority die
X	9325420	T-CCTGAAATACGAGCACAANGG_cACtTGAAAaACGAGggCAACGG	5	1	9324507	9328285	FBgn0085478	lethal - all die before end of larval stage
X	10780507	TA-ACGAACATGTGGGATCTNGG_TAAACtAACATGgGcGATgaAGG	5	1	10780196	10780660	FBgn0025111	lethal,lethal - all die before end of P-stage,lethal - all die before end of larval stage,lethal - all die during embryonic stage,partially lethal - majority die
X	10780507	TA-ACGAACATGTGGGATCTNGG_TAAACtAACATGgGcGATgaAGG	5	1	10780196	10780525	FBgn0025111	lethal,lethal - all die before end of P-stage,lethal - all die before end of larval stage,lethal - all die during embryonic stage,partially lethal - majority die
X	22502751	TA-ACGAACATGTGGGATCTNGG_TATAtGAAaATGTtGGgTtTCGG	5	1	22502629	22502874	FBgn0027279	lethal,lethal - all die before end of larval stage
X	22502751	TA-ACGAACATGTGGGATCTNGG_TATAtGAAaATGTtGGgTtTCGG	5	1	22502188	22502874	FBgn0027279	lethal,lethal - all die before end of larval stage
X	22502751	TA-ACGAACATGTGGGATCTNGG_TATAtGAAaATGTtGGgTtTCGG	5	1	22500991	22502874	FBgn0027279	lethal,lethal - all die before end of larval stage
X	10780507	TAA-CGAACATGTGGGATCTNGG_TAAACtAACATGgGcGATgaAGG	5	1	10780196	10780660	FBgn0025111	lethal,lethal - all die before end of P-stage,lethal - all die before end of larval stage,lethal - all die during embryonic stage,partially lethal - majority die
X	10780507	TAA-CGAACATGTGGGATCTNGG_TAAACtAACATGgGcGATgaAGG	5	1	10780196	10780525	FBgn0025111	lethal,lethal - all die before end of P-stage,lethal - all die before end of larval stage,lethal - all die during embryonic stage,partially lethal - majority die
X	19677629	TAACG-AACATGTGGGATCTNGG_TAcCGCAAgATGTccGATaTCGG	5	1	19676060	19678180	FBgn0043903	lethal,lethal - all die before end of P-stage,lethal - all die before end of larval stage,partially lethal - majority die
X	19888954	TAACGAA-CATGTGGGATCTNGG_ccgCGAACaATGTGGGATCaAGG	5	1	19886107	19890059	FBgn0086782	lethal
X	5623801	TAACGAAC-ATGTGGGATCTNGG_aAAaGAACTtTtTGGGcTCTAGG	5	1	5622641	5624412	FBgn0026702	lethal,lethal - all die before end of larval stage
X	19888954	TAACGAAC-ATGTGGGATCTNGG_ccgCGAACAATGTGGGATCaAGG	4	1	19886107	19890059	FBgn0086782	lethal
X	5623801	TAACGAACA-TGTGGGATCTNGG_aAAaGAACtTTtTGGGcTCTAGG	5	1	5622641	5624412	FBgn0026702	lethal,lethal - all die before end of larval stage
X	19888954	TAACGAACA-TGTGGGATCTNGG_ccgCGAACAATGTGGGATCaAGG	4	1	19886107	19890059	FBgn0086782	lethal
X	5623801	TAACGAACAT-GTGGGATCTNGG_aAAaGAACtTTtTGGGcTCTAGG	5	1	5622641	5624412	FBgn0026702	lethal,lethal - all die before end of larval stage
X	19888954	TAACGAACAT-GTGGGATCTNGG_ccgCGAACAaTGTGGGATCaAGG	5	1	19886107	19890059	FBgn0086782	lethal
X	7671753	TAACGAACATGT-GGGATCTNGG_TtgCGAcCATGTAGGGAaCTTGG	4	1	7671397	7678264	FBgn0004198	cell lethal,lethal,lethal - all die before end of larval stage,lethal - all die during embryonic stage,partially lethal,partially lethal - majority die
X	7671753	TAACGAACATGT-GGGATCTNGG_TtgCGAcCATGTAGGGAaCTTGG	4	1	7671397	7678864	FBgn0004198	cell lethal,lethal,lethal - all die before end of larval stage,lethal - all die during embryonic stage,partially lethal,partially lethal - majority die
X	9327407	TC-CTGAAATACGAGCACAANGG_TCACTGgAAcAgcAGCAaAACGG	5	1	9324507	9328285	FBgn0085478	lethal - all die before end of larval stage
X	9327407	TC-CTGAAATACGAGCACAANGG_TCACTGgAAcAgcAGCAaAACGG	5	1	9326657	9328285	FBgn0085478	lethal - all die before end of larval stage
X	2476644	TC-CTGAAATACGAGCACAANGG_TCACacAAATACGAatACAtGGG	5	1	2476258	2480907	FBgn0284408	lethal,lethal - all die before end of larval stage,lethal - all die before end of pupal stage,lethal - all die during embryonic stage,partially lethal - majority die
X	7324259	TC-CTGAAATACGAGCACAANGG_TCACcaAAAagCGAGCACAgAGG	5	1	7324207	7324677	FBgn0029944	lethal,partially lethal - majority die
X	8632177	TC-CTGAAATACGAGCACAANGG_TCCaacAAATACGAtCgCAAAGG	5	1	8630158	8633961	FBgn0004102	lethal,lethal - all die during embryonic stage
X	13713435	TC-CTGAAATACGAGCACAANGG_TtTCaGgAtTACGAGCACAtGGG	5	1	13713417	13714440	FBgn0265726	lethal,partially lethal - majority die
X	13713435	TC-CTGAAATACGAGCACAANGG_TtTCaGgAtTACGAGCACAtGGG	5	1	13713417	13713497	FBgn0265726	lethal,partially lethal - majority die
X	8632177	TCC-TGAAATACGAGCACAANGG_TCCAacAAATACGAtCgCAAAGG	4	1	8630158	8633961	FBgn0004102	lethal,lethal - all die during embryonic stage
X	19564294	TCC-TGAAATACGAGCACAANGG_cCCATGAAgTAgGAGgcCAATGG	5	1	19564185	19564691	FBgn0026430	lethal,partially lethal - majority die
X	9325420	TCC-TGAAATACGAGCACAANGG_caCTTGAAAaACGAGggCAACGG	5	1	9324507	9328285	FBgn0085478	lethal - all die before end of larval stage
X	8632177	TCCT-GAAATACGAGCACAANGG_TCCaAcAAATACGAtCgCAAAGG	4	1	8630158	8633961	FBgn0004102	lethal,lethal - all die during embryonic stage
X	1651986	TCCT-GAAATACGAGCACAANGG_TaCTCGAAATAgcAGCAgtAAGG	5	1	1647358	1653067	FBgn0283451	lethal,lethal - all die before end of P-stage,lethal - all die before end of larval stage,lethal - all die before end of prepupal stage,lethal - all die before end of pupal stage,partially lethal,partially lethal - majority die
X	14248379	TCCT-GAAATACGAGCACAANGG_TgCTAGgAATtCctGCACAAGGG	5	1	14248218	14248404	FBgn0002873	lethal,lethal - all die during embryonic stage,partially lethal - majority die
X	6248793	TCCT-GAAATACGAGCACAANGG_TtCTGGAAgTgCGAGCcCAtCGG	5	1	6245013	6251990	FBgn0023458	lethal
X	9325420	TCCT-GAAATACGAGCACAANGG_caCTTGAAAaACGAGggCAACGG	5	1	9324507	9328285	FBgn0085478	lethal - all die before end of larval stage
X	8632177	TCCTG-AAATACGAGCACAANGG_TCCaaCAAATACGAtCgCAAAGG	4	1	8630158	8633961	FBgn0004102	lethal,lethal - all die during embryonic stage
X	6779512	TCCTG-AAATACGAGCACAANGG_TCaTGTAAATcgGAaCAtAAAGG	5	1	6779410	6779658	FBgn0003390	lethal - all die during embryonic stage,partially lethal,partially lethal - majority die,partially lethal - majority live
X	6248793	TCCTG-AAATACGAGCACAANGG_TtCTGGAAgTgCGAGCcCAtCGG	5	1	6245013	6251990	FBgn0023458	lethal
X	4703992	TCCTG-AAATACGAGCACAANGG_gCCTGCAAgTACaAGggCAATGG	5	1	4703548	4704124	FBgn0028325	lethal,lethal - all die before end of larval stage
X	8140903	TCCTGA-AATACGAGCACAANGG_TCCaGATcAgAaGtGCACAAGGG	5	1	8138390	8140916	FBgn0025800	lethal,lethal - all die before end of P-stage,partially lethal - majority die
X	8140903	TCCTGA-AATACGAGCACAANGG_TCCaGATcAgAaGtGCACAAGGG	5	1	8137040	8140916	FBgn0025800	lethal,lethal - all die before end of P-stage,partially lethal - majority die
X	8632177	TCCTGA-AATACGAGCACAANGG_TCCaacAAATACGAtCgCAAAGG	5	1	8630158	8633961	FBgn0004102	lethal,lethal - all die during embryonic stage
X	12590353	TCCTGA-AATACGAGCACAANGG_cCCcGACAATggGcGCACAATGG	5	1	12589840	12590483	FBgn0283712	lethal
X	8140903	TCCTGAA-ATACGAGCACAANGG_TCCaGAtCAgAaGtGCACAAGGG	5	1	8138390	8140916	FBgn0025800	lethal,lethal - all die before end of P-stage,partially lethal - majority die
X	8140903	TCCTGAA-ATACGAGCACAANGG_TCCaGAtCAgAaGtGCACAAGGG	5	1	8137040	8140916	FBgn0025800	lethal,lethal - all die before end of P-stage,partially lethal - majority die
X	8632177	TCCTGAA-ATACGAGCACAANGG_TCCaacAAATACGAtCgCAAAGG	5	1	8630158	8633961	FBgn0004102	lethal,lethal - all die during embryonic stage
X	19270513	TCCTGAAATACGAGCAC-AANGG_aCCTGAAATcgGAGCACGAgCGG	4	1	19269714	19270555	FBgn0040068	lethal,partially lethal - majority die
X	8631088	ACAGGTATTCCCAAACTCANGG_A-AGGgAaTtCCcAACTaAGGG	5	1	8630158	8633961	FBgn0004102	lethal,lethal - all die during embryonic stage
X	2003577	ACAGGTATTCCCAAACTCANGG_A-AcGTtaTCgCAAACaCAAGG	5	1	2002453	2005467	FBgn0264562	lethal,lethal - all die before end of larval stage,lethal - all die before end of prepupal stage,partially lethal - majority die
X	2003577	ACAGGTATTCCCAAACTCANGG_A-AcGTtaTCgCAAACaCAAGG	5	1	2002453	2007961	FBgn0264562	lethal,lethal - all die before end of larval stage,lethal - all die before end of prepupal stage,partially lethal - majority die
X	18087843	ACAGGTATTCCCAAACTCANGG_A-AcGaATgCCaAAACTCgAGG	5	1	18085754	18088423	FBgn0030891	lethal,lethal - all die before end of pupal stage
X	16656971	ACAGGTATTCCCAAACTCANGG_A-cGGTAaTCCCAAtggCAAGG	5	1	16656378	16657161	FBgn0003189	lethal,lethal - all die during embryonic stage,partially lethal,partially lethal - majority die
X	19570299	ACAGGTATTCCCAAACTCANGG_A-tGcTgcTCCCAAACcCACGG	5	1	19569720	19571703	FBgn0031030	lethal,lethal - all die before end of second instar larval stage
X	16656971	ACAGGTATTCCCAAACTCANGG_AC-GGTAaTCCCAAtggCAAGG	4	1	16656378	16657161	FBgn0003189	lethal,lethal - all die during embryonic stage,partially lethal,partially lethal - majority die
X	2245544	ACAGGTATTCCCAAACTCANGG_AC-atTATaCCtAAACcCATGG	5	1	2244450	2246046	FBgn0000810	lethal - all die during embryonic stage
X	2245544	ACAGGTATTCCCAAACTCANGG_ACA-tTATaCCtAAACcCATGG	4	1	2244450	2246046	FBgn0000810	lethal - all die during embryonic stage
X	20391764	ACAGGTATTCCCAAACTCANGG_ACAGGTAcT-CCtcgCTCAAGG	4	1	20391440	20392406	FBgn0027334	lethal,lethal - all die before end of larval stage
X	20391764	ACAGGTATTCCCAAACTCANGG_ACAGGTAcTC-CtcgCTCAAGG	4	1	20391440	20392406	FBgn0027334	lethal,lethal - all die before end of larval stage
X	20391764	ACAGGTATTCCCAAACTCANGG_ACAGGTAcTCC-tcgCTCAAGG	4	1	20391440	20392406	FBgn0027334	lethal,lethal - all die before end of larval stage
X	20391764	ACAGGTATTCCCAAACTCANGG_ACAGGTAcTCCt-cgCTCAAGG	4	1	20391440	20392406	FBgn0027334	lethal,lethal - all die before end of larval stage
X	20391764	ACAGGTATTCCCAAACTCANGG_ACAGGTAcTCCtc-gCTCAAGG	4	1	20391440	20392406	FBgn0027334	lethal,lethal - all die before end of larval stage
X	20391764	ACAGGTATTCCCAAACTCANGG_ACAGGTAcTCCtcg-CTCAAGG	4	1	20391440	20392406	FBgn0027334	lethal,lethal - all die before end of larval stage
X	9372903	ACAGGTATTCCCAAACTCANGG_ACAGGgATT-CgAtACTCtGGG	4	1	9371618	9373936	FBgn0261260	lethal
X	9372903	ACAGGTATTCCCAAACTCANGG_ACAGGgATTC-gAtACTCtGGG	4	1	9371618	9373936	FBgn0261260	lethal
X	9372903	ACAGGTATTCCCAAACTCANGG_ACAGGgATTCg-AtACTCtGGG	4	1	9371618	9373936	FBgn0261260	lethal
X	2245544	ACAGGTATTCCCAAACTCANGG_ACAt-TATaCCtAAACcCATGG	4	1	2244450	2246046	FBgn0000810	lethal - all die during embryonic stage
X	11988678	ACAGGTATTCCCAAACTCANGG_ACAtGT-gTCCCAAgCaCAAGG	4	1	11988061	11988947	FBgn0003865	lethal,lethal - all die during embryonic stage
X	11988678	ACAGGTATTCCCAAACTCANGG_ACAtGTg-TCCCAAgCaCAAGG	4	1	11988061	11988947	FBgn0003865	lethal,lethal - all die during embryonic stage
X	11988678	ACAGGTATTCCCAAACTCANGG_ACAtGTgT-CCCAAgCaCAAGG	4	1	11988061	11988947	FBgn0003865	lethal,lethal - all die during embryonic stage
X	8631088	ACAGGTATTCCCAAACTCANGG_AagGGaATTCCC-AACTaAGGG	4	1	8630158	8633961	FBgn0004102	lethal,lethal - all die during embryonic stage
X	8631088	ACAGGTATTCCCAAACTCANGG_AagGGaATTCCCA-ACTaAGGG	4	1	8630158	8633961	FBgn0004102	lethal,lethal - all die during embryonic stage
X	8631088	ACAGGTATTCCCAAACTCANGG_AagGGaATTCCCAA-CTaAGGG	4	1	8630158	8633961	FBgn0004102	lethal,lethal - all die during embryonic stage
X	7677742	ACAGGTATTCCCAAACTCANGG_AgAGG-AaTCCCAAAtTtATGG	4	1	7671397	7678264	FBgn0004198	cell lethal,lethal,lethal - all die before end of larval stage,lethal - all die during embryonic stage,partially lethal,partially lethal - majority die
X	7677742	ACAGGTATTCCCAAACTCANGG_AgAGG-AaTCCCAAAtTtATGG	4	1	7671397	7678864	FBgn0004198	cell lethal,lethal,lethal - all die before end of larval stage,lethal - all die during embryonic stage,partially lethal,partially lethal - majority die
X	7677742	ACAGGTATTCCCAAACTCANGG_AgAGGaA-TCCCAAAtTtATGG	4	1	7671397	7678264	FBgn0004198	cell lethal,lethal,lethal - all die before end of larval stage,lethal - all die during embryonic stage,partially lethal,partially lethal - majority die
X	7677742	ACAGGTATTCCCAAACTCANGG_AgAGGaA-TCCCAAAtTtATGG	4	1	7671397	7678864	FBgn0004198	cell lethal,lethal,lethal - all die before end of larval stage,lethal - all die during embryonic stage,partially lethal,partially lethal - majority die
X	7677742	ACAGGTATTCCCAAACTCANGG_AgAGGaAT-CCCAAAtTtATGG	4	1	7671397	7678264	FBgn0004198	cell lethal,lethal,lethal - all die before end of larval stage,lethal - all die during embryonic stage,partially lethal,partially lethal - majority die
X	7677742	ACAGGTATTCCCAAACTCANGG_AgAGGaAT-CCCAAAtTtATGG	4	1	7671397	7678864	FBgn0004198	cell lethal,lethal,lethal - all die before end of larval stage,lethal - all die during embryonic stage,partially lethal,partially lethal - majority die
X	3170305	ACAGGTATTCCCAAACTCANGG_AgAtG-ATTCCCAAgCTtACGG	4	1	3170097	3170564	FBgn0004647	lethal,lethal - all die before end of P-stage,lethal - all die before end of larval stage,lethal - all die before end of pupal stage,lethal - all die during embryonic stage,partially lethal,partially lethal - majority die
X	19570299	ACAGGTATTCCCAAACTCANGG_At-GcTgcTCCCAAACcCACGG	5	1	19569720	19571703	FBgn0031030	lethal,lethal - all die before end of second instar larval stage
X	13742913	ACAGGTATTCCCAAACTCANGG_cC-ctgATTtCCAAACTCAAGG	5	1	13742315	13743733	FBgn0001612	lethal,lethal - all die before end of larval stage,lethal - all die before end of pupal stage,partially lethal - majority live
X	13742913	ACAGGTATTCCCAAACTCANGG_cCctG-ATTtCCAAACTCAAGG	4	1	13742315	13743733	FBgn0001612	lethal,lethal - all die before end of larval stage,lethal - all die before end of pupal stage,partially lethal - majority live
X	6681626	ACAGGTATTCCCAAACTCANGG_tCAGGTA-aCCCAAAtTgATGG	4	1	6681430	6681850	FBgn0286222	lethal,lethal - all die before end of larval stage
X	6681626	ACAGGTATTCCCAAACTCANGG_tCAGGTAa-CCCAAAtTgATGG	4	1	6681430	6681850	FBgn0286222	lethal,lethal - all die before end of larval stage
X	17578859	ACATGTAGCGTTCCCATGANGG_A-ATGTAaaGTTCCgcTGATGG	4	1	17578512	17578897	FBgn0028343	lethal,lethal - all die before end of larval stage,lethal - all die before end of pupal stage
X	13813278	ACATGTAGCGTTCCCATGANGG_A-ATGTAtCGaTCgCcTGAAGG	4	1	13812970	13813804	FBgn0030529	lethal,partially lethal - majority die
X	18379419	ACATGTAGCGTTCCCATGANGG_A-ATGcAGCGgTgCCAgGcTGG	5	1	18377520	18379850	FBgn0004957	lethal,lethal - all die before end of larval stage
X	18379419	ACATGTAGCGTTCCCATGANGG_A-ATGcAGCGgTgCCAgGcTGG	5	1	18378003	18379850	FBgn0004957	lethal,lethal - all die before end of larval stage
X	18379419	ACATGTAGCGTTCCCATGANGG_A-ATGcAGCGgTgCCAgGcTGG	5	1	18378126	18379853	FBgn0004957	lethal,lethal - all die before end of larval stage
X	17703477	ACATGTAGCGTTCCCATGANGG_A-gTGcAGCGTaCCgATGgCGG	5	1	17703345	17703730	FBgn0026192	lethal,lethal - all die during embryonic stage
X	19271516	ACATGTAGCGTTCCCATGANGG_AC-TGaAGCGTTgCatTGcAGG	5	1	19271512	19272094	FBgn0040068	lethal,partially lethal - majority die
X	19271516	ACATGTAGCGTTCCCATGANGG_AC-TGaAGCGTTgCatTGcAGG	5	1	19271512	19273285	FBgn0040068	lethal,partially lethal - majority die
X	18845180	ACATGTAGCGTTCCCATGANGG_AC-TaTAcgGTgCCCAaGAAGG	5	1	18844489	18846364	FBgn0085451	lethal
X	9629537	ACATGTAGCGTTCCCATGANGG_AC-TaTgGCGTTCCCAgctCGG	5	1	9629395	9629602	FBgn0028341	lethal,lethal - all die during embryonic stage
X	6090466	ACATGTAGCGTTCCCATGANGG_ACA-GTAtgGaTgCgATGACGG	5	1	6090408	6090841	FBgn0026060	lethal,lethal - all die before end of larval stage
X	1234029	ACATGTAGCGTTCCCATGANGG_ACA-cTcGCGTTgCCAcaAAGG	5	1	1233802	1234278	FBgn0261444	lethal
X	1234029	ACATGTAGCGTTCCCATGANGG_ACA-cTcGCGTTgCCAcaAAGG	5	1	1233802	1234275	FBgn0261444	lethal
X	10716408	ACATGTAGCGTTCCCATGANGG_ACAT-TccCcTgCCCAcGACGG	5	1	10715199	10717391	FBgn0052676	lethal,lethal - all die during P-stage
X	19272282	ACATGTAGCGTTCCCATGANGG_ACAT-TtGCGTTtCaActAGGG	5	1	19271512	19273285	FBgn0040068	lethal,partially lethal - majority die
X	19684770	ACATGTAGCGTTCCCATGANGG_ACATGctGCGcT-CCcTGATGG	4	1	19684433	19685915	FBgn0031057	lethal - all die before end of prepupal stage
X	19684770	ACATGTAGCGTTCCCATGANGG_ACATGctGCGcTC-CcTGATGG	4	1	19684433	19685915	FBgn0031057	lethal - all die before end of prepupal stage
X	19684770	ACATGTAGCGTTCCCATGANGG_ACATGctGCGcTCC-cTGATGG	4	1	19684433	19685915	FBgn0031057	lethal - all die before end of prepupal stage
X	19684770	ACATGTAGCGTTCCCATGANGG_ACATGctGCGcTCCC-TGATGG	3	1	19684433	19685915	FBgn0031057	lethal - all die before end of prepupal stage
X	19684770	ACATGTAGCGTTCCCATGANGG_ACATGctGCGcTCCCt-GATGG	4	1	19684433	19685915	FBgn0031057	lethal - all die before end of prepupal stage
X	11572076	ACATGTAGCGTTCCCATGANGG_ACAaGgAGCGcgCCCA-GAAGG	4	1	11571382	11572131	FBgn0027259	lethal,lethal - all die before end of larval stage
X	11572076	ACATGTAGCGTTCCCATGANGG_ACAaGgAGCGcgCCCA-GAAGG	4	1	11571716	11572131	FBgn0027259	lethal,lethal - all die before end of larval stage
X	1234029	ACATGTAGCGTTCCCATGANGG_ACAc-TcGCGTTgCCAcaAAGG	5	1	1233802	1234278	FBgn0261444	lethal
X	1234029	ACATGTAGCGTTCCCATGANGG_ACAc-TcGCGTTgCCAcaAAGG	5	1	1233802	1234275	FBgn0261444	lethal
X	17578859	ACATGTAGCGTTCCCATGANGG_Aa-TGTAaaGTTCCgcTGATGG	5	1	17578512	17578897	FBgn0028343	lethal,lethal - all die before end of larval stage,lethal - all die before end of pupal stage
X	13813278	ACATGTAGCGTTCCCATGANGG_Aa-TGTAtCGaTCgCcTGAAGG	5	1	13812970	13813804	FBgn0030529	lethal,partially lethal - majority die
X	1864545	ACATGTAGCGTTCCCATGANGG_AaAT-cAGCaTTCCCActATGG	5	1	1864169	1865834	FBgn0023515	partially lethal
X	1864545	ACATGTAGCGTTCCCATGANGG_AaAT-cAGCaTTCCCActATGG	5	1	1864169	1865621	FBgn0023515	partially lethal
X	11405923	ACATGTAGCGTTCCCATGANGG_AaATGaAtCG-TCgCATGACGG	4	1	11405897	11406000	FBgn0001624	lethal,lethal - all die before end of P-stage,lethal - all die before end of larval stage,lethal - all die before end of pupal stage,lethal - all die during embryonic stage
X	11405923	ACATGTAGCGTTCCCATGANGG_AaATGaAtCGT-CgCATGACGG	4	1	11405897	11406000	FBgn0001624	lethal,lethal - all die before end of P-stage,lethal - all die before end of larval stage,lethal - all die before end of pupal stage,lethal - all die during embryonic stage
X	17703477	ACATGTAGCGTTCCCATGANGG_Ag-TGcAGCGTaCCgATGgCGG	5	1	17703345	17703730	FBgn0026192	lethal,lethal - all die during embryonic stage
X	5431974	ACATGTAGCGTTCCCATGANGG_AggT-TAcCGTcCCCATcACGG	5	1	5430558	5432531	FBgn0029766	lethal
X	5431974	ACATGTAGCGTTCCCATGANGG_AggT-TAcCGTcCCCATcACGG	5	1	5429564	5432531	FBgn0029766	lethal
X	6368626	ACATGTAGCGTTCCCATGANGG_cC-TGcAGCGTTtCCcTGgCGG	5	1	6368519	6369457	FBgn0029870	lethal,lethal - all die before end of larval stage,lethal - all die during third instar larval stage
X	9361989	ACATGTAGCGTTCCCATGANGG_cCATGTAG-GaTCgCtTGATGG	4	1	9360932	9363118	FBgn0261260	lethal
X	19263921	ACATGTAGCGTTCCCATGANGG_cCAcGgAGCGTTCCCAT-tCGG	4	1	19263874	19263960	FBgn0040068	lethal,partially lethal - majority die
X	9373655	ACATGTAGCGTTCCCATGANGG_gC-gGcAGCaTTCgCATGATGG	5	1	9371618	9373936	FBgn0261260	lethal
X	9373655	ACATGTAGCGTTCCCATGANGG_gCg-GcAGCaTTCgCATGATGG	5	1	9371618	9373936	FBgn0261260	lethal
X	13595519	ACATGTAGCGTTCCCATGANGG_tCtTGTtGCGTT-CCATGgCGG	4	1	13595319	13595537	FBgn0004169	partially lethal - majority live
X	13595519	ACATGTAGCGTTCCCATGANGG_tCtTGTtGCGTTC-CATGgCGG	4	1	13595319	13595537	FBgn0004169	partially lethal - majority live
X	13595519	ACATGTAGCGTTCCCATGANGG_tCtTGTtGCGTTCC-ATGgCGG	4	1	13595319	13595537	FBgn0004169	partially lethal - majority live
X	11970545	ATAGAGGTAGGAGTCGACGNGG_A-AGAGGaAcaAGTCGAaGAGG	4	1	11970330	11970665	FBgn0263111	lethal,lethal - all die before end of larval stage,lethal - all die during embryonic stage
X	10715861	ATAGAGGTAGGAGTCGACGNGG_A-AGAGGagGaAGatGACGGGG	5	1	10715199	10717391	FBgn0052676	lethal,lethal - all die during P-stage
X	2660241	ATAGAGGTAGGAGTCGACGNGG_A-AGAGGagGagGTCGAtGAGG	5	1	2658759	2661098	FBgn0003371	lethal,lethal - all die before end of P-stage,lethal - all die before end of first instar larval stage,lethal - all die before end of larval stage,lethal - all die before end of pupal stage,lethal - all die during embryonic stage
X	2660241	ATAGAGGTAGGAGTCGACGNGG_A-AGAGGagGagGTCGAtGAGG	5	1	2659141	2661098	FBgn0003371	lethal,lethal - all die before end of P-stage,lethal - all die before end of first instar larval stage,lethal - all die before end of larval stage,lethal - all die before end of pupal stage,lethal - all die during embryonic stage
X	5064755	ATAGAGGTAGGAGTCGACGNGG_A-AGAGGagGagGaCGACGAGG	5	1	5064446	5065918	FBgn0003028	lethal,lethal - all die before end of larval stage,lethal - all die during embryonic stage
X	5064755	ATAGAGGTAGGAGTCGACGNGG_A-AGAGGagGagGaCGACGAGG	5	1	5064446	5067252	FBgn0003028	lethal,lethal - all die before end of larval stage,lethal - all die during embryonic stage
X	5064755	ATAGAGGTAGGAGTCGACGNGG_A-AGAGGagGagGaCGACGAGG	5	1	5064446	5067786	FBgn0003028	lethal,lethal - all die before end of larval stage,lethal - all die during embryonic stage
X	4624035	ATAGAGGTAGGAGTCGACGNGG_A-AGAGGatGaAGaCGAgGAGG	5	1	4621145	4626109	FBgn0003053	lethal,lethal - all die during embryonic stage
X	4624035	ATAGAGGTAGGAGTCGACGNGG_A-AGAGGatGaAGaCGAgGAGG	5	1	4621145	4627211	FBgn0003053	lethal,lethal - all die during embryonic stage
X	2236515	ATAGAGGTAGGAGTCGACGNGG_A-AGAGGatGcAGTCGAtcCGG	5	1	2235572	2238050	FBgn0003048	lethal,lethal - all die during embryonic stage
X	2236515	ATAGAGGTAGGAGTCGACGNGG_A-AGAGGatGcAGTCGAtcCGG	5	1	2235572	2237966	FBgn0003048	lethal,lethal - all die during embryonic stage
X	15879955	ATAGAGGTAGGAGTCGACGNGG_A-AGAaGTAGctGgCGAtGGGG	5	1	15879739	15880220	FBgn0260938	lethal
X	11367778	ATAGAGGTAGGAGTCGACGNGG_A-AGAaGgAGcAGTCcAgGTGG	5	1	11366400	11368097	FBgn0004864	lethal,lethal - all die before end of larval stage,lethal - all die during embryonic stage,partially lethal,partially lethal - majority die
X	6765511	ATAGAGGTAGGAGTCGACGNGG_A-AGAtGaAGacGTaGACGTGG	5	1	6760407	6767127	FBgn0287725	lethal,lethal - all die during third instar larval stage
X	518332	ATAGAGGTAGGAGTCGACGNGG_A-AGcGGgAGGAGgCcACaAGG	5	1	509234	519241	FBgn0260400	lethal,lethal - all die during embryonic stage,partially lethal - majority live
X	518332	ATAGAGGTAGGAGTCGACGNGG_A-AGcGGgAGGAGgCcACaAGG	5	1	517235	519241	FBgn0260400	lethal,lethal - all die during embryonic stage,partially lethal - majority live
X	518332	ATAGAGGTAGGAGTCGACGNGG_A-AGcGGgAGGAGgCcACaAGG	5	1	516849	519241	FBgn0260400	lethal,lethal - all die during embryonic stage,partially lethal - majority live
X	9683285	ATAGAGGTAGGAGTCGACGNGG_A-AGgcGaAGGAGTgGAaGTGG	5	1	9682551	9684150	FBgn0261617	lethal,lethal - all die before end of P-stage,lethal - all die before end of prepupal stage,lethal - all die during embryonic stage,partially lethal - majority die,partially lethal - majority live
X	18685918	ATAGAGGTAGGAGTCGACGNGG_A-AcgGGaAGGAGgtGACGAGG	5	1	18685759	18686348	FBgn0004959	lethal,lethal - all die during embryonic stage
X	19151659	ATAGAGGTAGGAGTCGACGNGG_A-cGAGGaAGacGaCGACGTGG	5	1	19150810	19151958	FBgn0261461	lethal,partially lethal - majority die,partially lethal - majority live
X	8604121	ATAGAGGTAGGAGTCGACGNGG_A-cGAGGaAGctGaCGACGAGG	5	1	8603949	8606303	FBgn0030054	lethal,lethal - all die before end of larval stage,lethal - all die before end of second instar larval stage
X	1666403	ATAGAGGTAGGAGTCGACGNGG_A-ccAGGaAGcAtTCGACGAGG	5	1	1666180	1667617	FBgn0000482	lethal,lethal - all die before end of larval stage,lethal - all die before end of prepupal stage,lethal - all die before end of pupal stage
X	22828132	ATAGAGGTAGGAGTCGACGNGG_A-gGAGGTgGGAGagGAgGAGG	5	1	22826161	22829276	FBgn0000719	lethal,lethal - all die during embryonic stage
X	22828132	ATAGAGGTAGGAGTCGACGNGG_A-gGAGGTgGGAGagGAgGAGG	5	1	22824316	22829276	FBgn0000719	lethal,lethal - all die during embryonic stage
X	9644297	ATAGAGGTAGGAGTCGACGNGG_A-gGAGGagGaAGTtGACGGGG	5	1	9643956	9644366	FBgn0028341	lethal,lethal - all die during embryonic stage
X	16482895	ATAGAGGTAGGAGTCGACGNGG_A-gGAttTAGGtcTCGACGAGG	5	1	16482625	16483032	FBgn0285944	lethal,lethal - all die before end of larval stage,partially lethal - majority die
X	16482895	ATAGAGGTAGGAGTCGACGNGG_A-gGAttTAGGtcTCGACGAGG	5	1	16482625	16483107	FBgn0285944	lethal,lethal - all die before end of larval stage,partially lethal - majority die
X	13884502	ATAGAGGTAGGAGTCGACGNGG_AT-GAGGacGatGaCGACGAGG	5	1	13883458	13885224	FBgn0267033	lethal
X	18851812	ATAGAGGTAGGAGTCGACGNGG_AT-GAGGagGagGaCGACGAGG	5	1	18849873	18855056	FBgn0085451	lethal
X	5875350	ATAGAGGTAGGAGTCGACGNGG_AT-GAGGcAGctGcCGcCGCGG	5	1	5873839	5876852	FBgn0014340	lethal,partially lethal - majority die
X	7309949	ATAGAGGTAGGAGTCGACGNGG_AT-GAGGgAGctGcCGAgGAGG	5	1	7307932	7311137	FBgn0024250	lethal,lethal - all die before end of pupal stage,lethal - all die during embryonic stage,partially lethal,partially lethal - majority die
X	5904514	ATAGAGGTAGGAGTCGACGNGG_AT-GAGagAGGAGagGgCGAGG	5	1	5902683	5905232	FBgn0000042	lethal,lethal - all die before end of larval stage
X	5904514	ATAGAGGTAGGAGTCGACGNGG_AT-GAGagAGGAGagGgCGAGG	5	1	5902683	5904793	FBgn0000042	lethal,lethal - all die before end of larval stage
X	5904514	ATAGAGGTAGGAGTCGACGNGG_AT-GAGagAGGAGagGgCGAGG	5	1	5902683	5905404	FBgn0000042	lethal,lethal - all die before end of larval stage
X	1356826	ATAGAGGTAGGAGTCGACGNGG_AT-GAGcTgGcAGTCGAgcCGG	5	1	1356487	1357600	FBgn0000826	lethal
X	16318512	ATAGAGGTAGGAGTCGACGNGG_AT-GAaGTtGGgGatGACGCGG	5	1	16317672	16318606	FBgn0004432	lethal
X	8406885	ATAGAGGTAGGAGTCGACGNGG_AT-GAcGaAcGAtTCcACGAGG	5	1	8406794	8407262	FBgn0030035	lethal
X	18378274	ATAGAGGTAGGAGTCGACGNGG_AT-GAccTgGaAGTCGgCGAGG	5	1	18377520	18379850	FBgn0004957	lethal,lethal - all die before end of larval stage
X	18378274	ATAGAGGTAGGAGTCGACGNGG_AT-GAccTgGaAGTCGgCGAGG	5	1	18378003	18379850	FBgn0004957	lethal,lethal - all die before end of larval stage
X	18378274	ATAGAGGTAGGAGTCGACGNGG_AT-GAccTgGaAGTCGgCGAGG	5	1	18378126	18379853	FBgn0004957	lethal,lethal - all die before end of larval stage
X	8242628	ATAGAGGTAGGAGTCGACGNGG_AT-GttGTtGtAGTCGAaGCGG	5	1	8242521	8242736	FBgn0020653	lethal,lethal - all die before end of P-stage,lethal - all die before end of larval stage,partially lethal,partially lethal - majority die
X	11135927	ATAGAGGTAGGAGTCGACGNGG_ATAcAGG-tGGAGTCaAaGAGG	4	1	11134879	11136094	FBgn0030268	lethal
X	11135927	ATAGAGGTAGGAGTCGACGNGG_ATAcAGG-tGGAGTCaAaGAGG	4	1	11134879	11136422	FBgn0030268	lethal
X	11135927	ATAGAGGTAGGAGTCGACGNGG_ATAcAGGT-GGAGTCaAaGAGG	3	1	11134879	11136094	FBgn0030268	lethal
X	11135927	ATAGAGGTAGGAGTCGACGNGG_ATAcAGGT-GGAGTCaAaGAGG	3	1	11134879	11136422	FBgn0030268	lethal
X	11135927	ATAGAGGTAGGAGTCGACGNGG_ATAcAGGTg-GAGTCaAaGAGG	4	1	11134879	11136094	FBgn0030268	lethal
X	11135927	ATAGAGGTAGGAGTCGACGNGG_ATAcAGGTg-GAGTCaAaGAGG	4	1	11134879	11136422	FBgn0030268	lethal
X	11135927	ATAGAGGTAGGAGTCGACGNGG_ATAcAGGTgG-AGTCaAaGAGG	4	1	11134879	11136094	FBgn0030268	lethal
X	11135927	ATAGAGGTAGGAGTCGACGNGG_ATAcAGGTgG-AGTCaAaGAGG	4	1	11134879	11136422	FBgn0030268	lethal
X	2604320	ATAGAGGTAGGAGTCGACGNGG_ATgGAGG-AaGAGgCGcCGCGG	4	1	2604190	2605657	FBgn0004643	lethal,lethal - all die before end of larval stage,lethal - all die before end of pupal stage,lethal - all die during embryonic stage,partially lethal - majority die
X	2604320	ATAGAGGTAGGAGTCGACGNGG_ATgGAGGaA-GAGgCGcCGCGG	4	1	2604190	2605657	FBgn0004643	lethal,lethal - all die before end of larval stage,lethal - all die before end of pupal stage,lethal - all die during embryonic stage,partially lethal - majority die
X	2604320	ATAGAGGTAGGAGTCGACGNGG_ATgGAGGaAG-AGgCGcCGCGG	4	1	2604190	2605657	FBgn0004643	lethal,lethal - all die before end of larval stage,lethal - all die before end of pupal stage,lethal - all die during embryonic stage,partially lethal - majority die
X	11970545	ATAGAGGTAGGAGTCGACGNGG_Aa-GAGGaAcaAGTCGAaGAGG	5	1	11970330	11970665	FBgn0263111	lethal,lethal - all die before end of larval stage,lethal - all die during embryonic stage
X	19151659	ATAGAGGTAGGAGTCGACGNGG_Ac-GAGGaAGacGaCGACGTGG	5	1	19150810	19151958	FBgn0261461	lethal,partially lethal - majority die,partially lethal - majority live
X	8604121	ATAGAGGTAGGAGTCGACGNGG_Ac-GAGGaAGctGaCGACGAGG	5	1	8603949	8606303	FBgn0030054	lethal,lethal - all die before end of larval stage,lethal - all die before end of second instar larval stage
X	1666403	ATAGAGGTAGGAGTCGACGNGG_Ac-cAGGaAGcAtTCGACGAGG	5	1	1666180	1667617	FBgn0000482	lethal,lethal - all die before end of larval stage,lethal - all die before end of prepupal stage,lethal - all die before end of pupal stage
X	1294682	ATAGAGGTAGGAGTCGACGNGG_AcAGA-aTcGGAaTCGACGAGG	4	1	1294563	1294686	FBgn0025641	lethal,partially lethal - majority die
X	1294682	ATAGAGGTAGGAGTCGACGNGG_AcAGAa-TcGGAaTCGACGAGG	4	1	1294563	1294686	FBgn0025641	lethal,partially lethal - majority die
X	22828132	ATAGAGGTAGGAGTCGACGNGG_Ag-GAGGTgGGAGagGAgGAGG	5	1	22826161	22829276	FBgn0000719	lethal,lethal - all die during embryonic stage
X	22828132	ATAGAGGTAGGAGTCGACGNGG_Ag-GAGGTgGGAGagGAgGAGG	5	1	22824316	22829276	FBgn0000719	lethal,lethal - all die during embryonic stage
X	9644297	ATAGAGGTAGGAGTCGACGNGG_Ag-GAGGagGaAGTtGACGGGG	5	1	9643956	9644366	FBgn0028341	lethal,lethal - all die during embryonic stage
X	16482895	ATAGAGGTAGGAGTCGACGNGG_Ag-GAttTAGGtcTCGACGAGG	5	1	16482625	16483032	FBgn0285944	lethal,lethal - all die before end of larval stage,partially lethal - majority die
X	16482895	ATAGAGGTAGGAGTCGACGNGG_Ag-GAttTAGGtcTCGACGAGG	5	1	16482625	16483107	FBgn0285944	lethal,lethal - all die before end of larval stage,partially lethal - majority die
X	8894152	ATAGAGGTAGGAGTCGACGNGG_AgAGAGcaAGGAGTtG-CGAGG	4	1	8894058	8894194	FBgn0011661	lethal,lethal - all die before end of P-stage,lethal - all die before end of larval stage,lethal - all die before end of pupal stage,partially lethal - majority die
X	13826653	ATAGAGGTAGGAGTCGACGNGG_c-AGAtGTAGcAGTCcACGTGG	4	1	13826329	13826716	FBgn0030530	lethal,lethal - all die before end of prepupal stage,lethal - all die before end of pupal stage
X	13826653	ATAGAGGTAGGAGTCGACGNGG_c-AGAtGTAGcAGTCcACGTGG	4	1	13826040	13826716	FBgn0030530	lethal,lethal - all die before end of prepupal stage,lethal - all die before end of pupal stage
X	18690438	ATAGAGGTAGGAGTCGACGNGG_c-AaAGaTAGaAGTCGACcAGG	5	1	18690358	18690787	FBgn0010383	lethal,lethal - all die before end of pupal stage
X	13826653	ATAGAGGTAGGAGTCGACGNGG_ca-GAtGTAGcAGTCcACGTGG	5	1	13826329	13826716	FBgn0030530	lethal,lethal - all die before end of prepupal stage,lethal - all die before end of pupal stage
X	13826653	ATAGAGGTAGGAGTCGACGNGG_ca-GAtGTAGcAGTCcACGTGG	5	1	13826040	13826716	FBgn0030530	lethal,lethal - all die before end of prepupal stage,lethal - all die before end of pupal stage
X	6359705	ATAGAGGTAGGAGTCGACGNGG_g-AGAGGTAGGgaTCGctGAGG	5	1	6358895	6359884	FBgn0261955	lethal,lethal - all die before end of larval stage,lethal - all die during embryonic stage
X	22507166	ATAGAGGTAGGAGTCGACGNGG_g-AGAGccgGGAGcCGACGCGG	5	1	22507101	22507671	FBgn0027279	lethal,lethal - all die before end of larval stage
X	22507166	ATAGAGGTAGGAGTCGACGNGG_g-AGAGccgGGAGcCGACGCGG	5	1	22507101	22508134	FBgn0027279	lethal,lethal - all die before end of larval stage
X	1463292	ATAGAGGTAGGAGTCGACGNGG_gTAGA-GgAGGAGTtGAaGCGG	4	1	1462645	1463938	FBgn0266284	cell lethal,lethal,lethal - all die before end of larval stage,partially lethal - majority die,partially lethal - majority live
X	1463292	ATAGAGGTAGGAGTCGACGNGG_gTAGAG-gAGGAGTtGAaGCGG	4	1	1462645	1463938	FBgn0266284	cell lethal,lethal,lethal - all die before end of larval stage,partially lethal - majority die,partially lethal - majority live
X	1463292	ATAGAGGTAGGAGTCGACGNGG_gTAGAGG-AGGAGTtGAaGCGG	3	1	1462645	1463938	FBgn0266284	cell lethal,lethal,lethal - all die before end of larval stage,partially lethal - majority die,partially lethal - majority live
X	1463292	ATAGAGGTAGGAGTCGACGNGG_gTAGAGGa-GGAGTtGAaGCGG	4	1	1462645	1463938	FBgn0266284	cell lethal,lethal,lethal - all die before end of larval stage,partially lethal - majority die,partially lethal - majority live
X	13856061	ATAGAGGTAGGAGTCGACGNGG_gTAGcGGT-GGcGTgGACGAGG	4	1	13855234	13856758	FBgn0267033	lethal
X	1654915	ATAGAGGTAGGAGTCGACGNGG_t-AGAGGTAGtAGTCGtacAGG	5	1	1654385	1655630	FBgn0283451	lethal,lethal - all die before end of P-stage,lethal - all die before end of larval stage,lethal - all die before end of prepupal stage,lethal - all die before end of pupal stage,partially lethal,partially lethal - majority die
X	1654915	ATAGAGGTAGGAGTCGACGNGG_t-AGAGGTAGtAGTCGtacAGG	5	1	1654385	1655995	FBgn0283451	lethal,lethal - all die before end of P-stage,lethal - all die before end of larval stage,lethal - all die before end of prepupal stage,lethal - all die before end of pupal stage,partially lethal,partially lethal - majority die
X	18864769	ATAGAGGTAGGAGTCGACGNGG_t-AGcaGTcGcAGTCGACGCGG	5	1	18863943	18865724	FBgn0085430	lethal,lethal - all die during embryonic stage
X	19569970	ATAGAGGTAGGAGTCGACGNGG_t-gGAGGTgGaAGTgGACGTGG	5	1	19569720	19571703	FBgn0031030	lethal,lethal - all die before end of second instar larval stage
X	19569970	ATAGAGGTAGGAGTCGACGNGG_tg-GAGGTgGaAGTgGACGTGG	5	1	19569720	19571703	FBgn0031030	lethal,lethal - all die before end of second instar larval stage
X	9126287	ATGTGCTTCCTTAAACTCGNGG_A-GTGCTgCCaaAAgCTgGTGG	5	1	9126059	9126301	FBgn0030090	lethal
X	21291384	ATGTGCTTCCTTAAACTCGNGG_A-GTGCcTCCgacAAtTCGCGG	5	1	21291125	21291886	FBgn0031169	lethal
X	18845081	ATGTGCTTCCTTAAACTCGNGG_A-GTGgTTCCcTgcACTgGTGG	5	1	18844489	18846364	FBgn0085451	lethal
X	16590590	ATGTGCTTCCTTAAACTCGNGG_A-acGCTTCCTTAttCTCcTGG	5	1	16589626	16592745	FBgn0015615	lethal - all die before end of larval stage
X	1445194	ATGTGCTTCCTTAAACTCGNGG_AT-TGCTTggTTAcAgTCtCGG	5	1	1433469	1447300	FBgn0259108	lethal
X	6668009	ATGTGCTTCCTTAAACTCGNGG_AT-TGCTTtCcTAAACgaaTGG	5	1	6666843	6668263	FBgn0062413	lethal,lethal - all die before end of larval stage
X	7002036	ATGTGCTTCCTTAAACTCGNGG_AT-TGaTaCCTcAAAtTgGCGG	5	1	6998951	7004156	FBgn0027108	lethal,lethal - all die before end of larval stage,lethal - all die before end of pupal stage,lethal - all die during embryonic stage,lethal - all die during first instar larval stage,partially lethal - majority die
X	19685033	ATGTGCTTCCTTAAACTCGNGG_AT-TGgcTCCTgAAtaTCGCGG	5	1	19684433	19685915	FBgn0031057	lethal - all die before end of prepupal stage
X	17191486	ATGTGCTTCCTTAAACTCGNGG_ATG-GCTgCgcTgAAtTCGAGG	5	1	17191432	17191725	FBgn0000163	lethal,lethal - all die during embryonic stage
X	16590590	ATGTGCTTCCTTAAACTCGNGG_Aa-cGCTTCCTTAttCTCcTGG	5	1	16589626	16592745	FBgn0015615	lethal - all die before end of larval stage
X	16627988	ATGTGCTTCCTTAAACTCGNGG_AaGTGCTT-CTcAAACagGTGG	4	1	16627933	16630561	FBgn0026181	lethal,lethal - all die before end of larval stage
X	16627988	ATGTGCTTCCTTAAACTCGNGG_AaGTGCTTC-TcAAACagGTGG	4	1	16627933	16630561	FBgn0026181	lethal,lethal - all die before end of larval stage
X	16590590	ATGTGCTTCCTTAAACTCGNGG_Aac-GCTTCCTTAttCTCcTGG	5	1	16589626	16592745	FBgn0015615	lethal - all die before end of larval stage
X	8040679	ATGTGCTTCCTTAAACTCGNGG_tT-TGCTTCCTTAAttTgtTGG	5	1	8038790	8041043	FBgn0004656	cell lethal,lethal,lethal - all die before end of larval stage,lethal - all die before end of pupal stage,lethal - all die during embryonic stage
X	8040679	ATGTGCTTCCTTAAACTCGNGG_tT-TGCTTCCTTAAttTgtTGG	5	1	8037807	8041043	FBgn0004656	cell lethal,lethal,lethal - all die before end of larval stage,lethal - all die before end of pupal stage,lethal - all die during embryonic stage
X	19204132	ATGTGCTTCCTTAAACTCGNGG_tT-gGCTTCCTTgAcCTCcGGG	5	1	19204063	19204935	FBgn0027603	lethal
X	19204132	ATGTGCTTCCTTAAACTCGNGG_tTG-GCTTCCTTgAcCTCcGGG	4	1	19204063	19204935	FBgn0027603	lethal
X	6975208	ATGTGCTTCCTTAAACTCGNGG_tTG-GCcTCCTTctcCTCGCGG	5	1	6975150	6975305	FBgn0004646	cell lethal,lethal,lethal - all die before end of larval stage,lethal - all die during embryonic stage
X	11932338	GATATCGGCTTCCAGCAACNGG_G-TATCGGaTcCCtGCActTGG	5	1	11931279	11936194	FBgn0263111	lethal,lethal - all die before end of larval stage,lethal - all die during embryonic stage
X	11932338	GATATCGGCTTCCAGCAACNGG_G-TATCGGaTcCCtGCActTGG	5	1	11931546	11936194	FBgn0263111	lethal,lethal - all die before end of larval stage,lethal - all die during embryonic stage
X	11932338	GATATCGGCTTCCAGCAACNGG_G-TATCGGaTcCCtGCActTGG	5	1	11931851	11936194	FBgn0263111	lethal,lethal - all die before end of larval stage,lethal - all die during embryonic stage
X	18878969	GATATCGGCTTCCAGCAACNGG_G-TAcgGGCTaCCAGCggCTGG	5	1	18878048	18880641	FBgn0085430	lethal,lethal - all die during embryonic stage
X	18878969	GATATCGGCTTCCAGCAACNGG_G-TAcgGGCTaCCAGCggCTGG	5	1	18878048	18884080	FBgn0085430	lethal,lethal - all die during embryonic stage
X	17664867	GATATCGGCTTCCAGCAACNGG_G-TgTCGGCcaCCtGCAgCAGG	5	1	17660982	17667237	FBgn0250788	lethal,lethal - all die before end of P-stage,lethal - all die during embryonic stage,partially lethal - majority die
X	22993404	GATATCGGCTTCCAGCAACNGG_G-TgTtGGCTTCCtGgtACCGG	5	1	22992562	22994002	FBgn0016976	lethal,lethal - all die before end of larval stage,lethal - all die during embryonic stage,partially lethal - majority die
X	15793463	GATATCGGCTTCCAGCAACNGG_G-aAaCGGaTTCCAcgAACTGG	5	1	15793302	15793637	FBgn0026374	lethal
X	15065486	GATATCGGCTTCCAGCAACNGG_G-cATCGGCaTCCgGCAgCTGG	4	1	15064835	15066298	FBgn0264389	lethal - all die during embryonic stage
X	15065486	GATATCGGCTTCCAGCAACNGG_G-cATCGGCaTCCgGCAgCTGG	4	1	15065451	15066298	FBgn0264389	lethal - all die during embryonic stage
X	7737545	GATATCGGCTTCCAGCAACNGG_G-ccTCGGCcTaCAGgAACCGG	5	1	7737354	7737688	FBgn0016041	lethal,lethal - all die before end of larval stage,lethal - all die during embryonic stage
X	7737545	GATATCGGCTTCCAGCAACNGG_G-ccTCGGCcTaCAGgAACCGG	5	1	7737443	7737688	FBgn0016041	lethal,lethal - all die before end of larval stage,lethal - all die during embryonic stage
X	7737545	GATATCGGCTTCCAGCAACNGG_G-ccTCGGCcTaCAGgAACCGG	5	1	7737315	7737688	FBgn0016041	lethal,lethal - all die before end of larval stage,lethal - all die during embryonic stage
X	16444855	GATATCGGCTTCCAGCAACNGG_G-gAaCGGCTTCCAGttAaTGG	5	1	16444383	16445222	FBgn0030753	lethal - all die before end of pupal stage
X	16444855	GATATCGGCTTCCAGCAACNGG_G-gAaCGGCTTCCAGttAaTGG	5	1	16444383	16445372	FBgn0030753	lethal - all die before end of pupal stage
X	21116081	GATATCGGCTTCCAGCAACNGG_G-gAgCGaCTcCaAGCAACCGG	5	1	21116033	21116506	FBgn0003950	lethal
X	21116081	GATATCGGCTTCCAGCAACNGG_G-gAgCGaCTcCaAGCAACCGG	5	1	21116033	21116628	FBgn0003950	lethal
X	18865529	GATATCGGCTTCCAGCAACNGG_GA-ATCGctgTgCAaCAACTGG	5	1	18863943	18865724	FBgn0085430	lethal,lethal - all die during embryonic stage
X	15793463	GATATCGGCTTCCAGCAACNGG_GA-AaCGGaTTCCAcgAACTGG	4	1	15793302	15793637	FBgn0026374	lethal
X	582209	GATATCGGCTTCCAGCAACNGG_GA-AaCGGaaTCagGCAACCGG	5	1	582114	583082	FBgn0261930	lethal,lethal - all die during embryonic stage,partially lethal
X	15461640	GATATCGGCTTCCAGCAACNGG_GA-gTCcttTTCCAGCAgCAGG	5	1	15461287	15462440	FBgn0004391	lethal - all die before end of pupal stage
X	1886030	GATATCGGCTTCCAGCAACNGG_GA-tTCccCTTCCAGttACTGG	5	1	1884006	1889293	FBgn0023518	lethal - all die during embryonic stage,partially lethal
X	1886030	GATATCGGCTTCCAGCAACNGG_GA-tTCccCTTCCAGttACTGG	5	1	1884006	1889949	FBgn0023518	lethal - all die during embryonic stage,partially lethal
X	15880550	GATATCGGCTTCCAGCAACNGG_GA-tcgGGaTTCCAGCtACAGG	5	1	15880547	15882108	FBgn0260938	lethal
X	1886030	GATATCGGCTTCCAGCAACNGG_GAT-TCccCTTCCAGttACTGG	4	1	1884006	1889293	FBgn0023518	lethal - all die during embryonic stage,partially lethal
X	1886030	GATATCGGCTTCCAGCAACNGG_GAT-TCccCTTCCAGttACTGG	4	1	1884006	1889949	FBgn0023518	lethal - all die during embryonic stage,partially lethal
X	15880550	GATATCGGCTTCCAGCAACNGG_GAT-cgGGaTTCCAGCtACAGG	4	1	15880547	15882108	FBgn0260938	lethal
X	18068485	GATATCGGCTTCCAGCAACNGG_GATAT-GagaTCCAGCAAaCGG	4	1	18068267	18068555	FBgn0283476	partially lethal
X	18068485	GATATCGGCTTCCAGCAACNGG_GATATgaG-aTCCAGCAAaCGG	4	1	18068267	18068555	FBgn0283476	partially lethal
X	18068485	GATATCGGCTTCCAGCAACNGG_GATATgaGa-TCCAGCAAaCGG	4	1	18068267	18068555	FBgn0283476	partially lethal
X	18068485	GATATCGGCTTCCAGCAACNGG_GATATgaGaT-CCAGCAAaCGG	4	1	18068267	18068555	FBgn0283476	partially lethal
X	10254183	GATATCGGCTTCCAGCAACNGG_GATAgCGG-TTgCAGtAgCAGG	4	1	10254002	10254306	FBgn0263220	lethal
X	15880550	GATATCGGCTTCCAGCAACNGG_GATc-gGGaTTCCAGCtACAGG	4	1	15880547	15882108	FBgn0260938	lethal
X	15880550	GATATCGGCTTCCAGCAACNGG_GATcg-GGaTTCCAGCtACAGG	4	1	15880547	15882108	FBgn0260938	lethal
X	10239733	GATATCGGCTTCCAGCAACNGG_GATgT-GGCgcCCAGCAgCAGG	4	1	10239678	10239896	FBgn0263220	lethal
X	10714000	GATATCGGCTTCCAGCAACNGG_GATtTC-GCcTCCAGaAgCTGG	4	1	10713114	10715138	FBgn0052676	lethal,lethal - all die during P-stage
X	10714000	GATATCGGCTTCCAGCAACNGG_GATtTC-GCcTCCAGaAgCTGG	4	1	10711162	10715138	FBgn0052676	lethal,lethal - all die during P-stage
X	10714000	GATATCGGCTTCCAGCAACNGG_GATtTCG-CcTCCAGaAgCTGG	4	1	10713114	10715138	FBgn0052676	lethal,lethal - all die during P-stage
X	10714000	GATATCGGCTTCCAGCAACNGG_GATtTCG-CcTCCAGaAgCTGG	4	1	10711162	10715138	FBgn0052676	lethal,lethal - all die during P-stage
X	10714000	GATATCGGCTTCCAGCAACNGG_GATtTCGcC-TCCAGaAgCTGG	4	1	10713114	10715138	FBgn0052676	lethal,lethal - all die during P-stage
X	10714000	GATATCGGCTTCCAGCAACNGG_GATtTCGcC-TCCAGaAgCTGG	4	1	10711162	10715138	FBgn0052676	lethal,lethal - all die during P-stage
X	10714000	GATATCGGCTTCCAGCAACNGG_GATtTCGcCT-CCAGaAgCTGG	4	1	10713114	10715138	FBgn0052676	lethal,lethal - all die during P-stage
X	10714000	GATATCGGCTTCCAGCAACNGG_GATtTCGcCT-CCAGaAgCTGG	4	1	10711162	10715138	FBgn0052676	lethal,lethal - all die during P-stage
X	15793463	GATATCGGCTTCCAGCAACNGG_GAaA-CGGaTTCCAcgAACTGG	4	1	15793302	15793637	FBgn0026374	lethal
X	15065486	GATATCGGCTTCCAGCAACNGG_Gc-ATCGGCaTCCgGCAgCTGG	4	1	15064835	15066298	FBgn0264389	lethal - all die during embryonic stage
X	15065486	GATATCGGCTTCCAGCAACNGG_Gc-ATCGGCaTCCgGCAgCTGG	4	1	15065451	15066298	FBgn0264389	lethal - all die during embryonic stage
X	7737545	GATATCGGCTTCCAGCAACNGG_Gc-cTCGGCcTaCAGgAACCGG	5	1	7737354	7737688	FBgn0016041	lethal,lethal - all die before end of larval stage,lethal - all die during embryonic stage
X	7737545	GATATCGGCTTCCAGCAACNGG_Gc-cTCGGCcTaCAGgAACCGG	5	1	7737443	7737688	FBgn0016041	lethal,lethal - all die before end of larval stage,lethal - all die during embryonic stage
X	7737545	GATATCGGCTTCCAGCAACNGG_Gc-cTCGGCcTaCAGgAACCGG	5	1	7737315	7737688	FBgn0016041	lethal,lethal - all die before end of larval stage,lethal - all die during embryonic stage
X	16756204	GATATCGGCTTCCAGCAACNGG_GcTATCtGC-cCgAGCAACTGG	4	1	16755836	16757114	FBgn0001250	lethal,lethal - all die during embryonic stage,partially lethal
X	16756204	GATATCGGCTTCCAGCAACNGG_GcTATCtGCc-CgAGCAACTGG	4	1	16755836	16757114	FBgn0001250	lethal,lethal - all die during embryonic stage,partially lethal
X	16444855	GATATCGGCTTCCAGCAACNGG_Gg-AaCGGCTTCCAGttAaTGG	5	1	16444383	16445222	FBgn0030753	lethal - all die before end of pupal stage
X	16444855	GATATCGGCTTCCAGCAACNGG_Gg-AaCGGCTTCCAGttAaTGG	5	1	16444383	16445372	FBgn0030753	lethal - all die before end of pupal stage
X	21116081	GATATCGGCTTCCAGCAACNGG_Gg-AgCGaCTcCaAGCAACCGG	5	1	21116033	21116506	FBgn0003950	lethal
X	21116081	GATATCGGCTTCCAGCAACNGG_Gg-AgCGaCTcCaAGCAACCGG	5	1	21116033	21116628	FBgn0003950	lethal
X	6259314	GATATCGGCTTCCAGCAACNGG_GgTA-CGGCTaCCcGCAtCAGG	4	1	6259311	6259532	FBgn0040918	lethal,lethal - all die before end of P-stage,lethal - all die before end of larval stage
X	500798	GATATCGGCTTCCAGCAACNGG_GtTATCGGgTTtCAG-AAaTGG	4	1	499951	500979	FBgn0004648	lethal,lethal - all die before end of larval stage,partially lethal,partially lethal - majority die
X	16630406	GATATCGGCTTCCAGCAACNGG_a-TATgGGCTTCgtGCAtCGGG	5	1	16627933	16630561	FBgn0026181	lethal,lethal - all die before end of larval stage
X	7309060	GATATCGGCTTCCAGCAACNGG_c-cATtGGCTgCCAGCAAaTGG	5	1	7307932	7311137	FBgn0024250	lethal,lethal - all die before end of pupal stage,lethal - all die during embryonic stage,partially lethal,partially lethal - majority die
X	7309060	GATATCGGCTTCCAGCAACNGG_cc-ATtGGCTgCCAGCAAaTGG	5	1	7307932	7311137	FBgn0024250	lethal,lethal - all die before end of pupal stage,lethal - all die during embryonic stage,partially lethal,partially lethal - majority die
X	11584903	GATATCGGCTTCCAGCAACNGG_t-TAgCGGCaTCCAGCcAaTGG	5	1	11584553	11585275	FBgn0002948	lethal
X	10368279	GATATCGGCTTCCAGCAACNGG_ttTcTCGGtTTCC-GCAACAGG	4	1	10368045	10368764	FBgn0028480	lethal
X	10744527	GATTAGTTTATTGGCCCGANGG_G-TTAGTTTgTgGGCCgGtTGG	4	1	10744495	10744666	FBgn0003204	lethal,lethal - all die before end of larval stage,lethal - all die before end of pupal stage,partially lethal - majority die
X	10744527	GATTAGTTTATTGGCCCGANGG_G-TTAGTTTgTgGGCCgGtTGG	4	1	10743802	10744942	FBgn0052676	lethal,lethal - all die during P-stage
X	8070868	GATTAGTTTATTGGCCCGANGG_G-TTAGTaTgTTGGCatGtTGG	5	1	8070243	8072063	FBgn0029992	lethal,lethal - all die before end of P-stage,lethal - all die before end of larval stage,lethal - all die before end of second instar larval stage,partially lethal - majority die
X	11358084	GATTAGTTTATTGGCCCGANGG_G-TcAGcTggTTGGCCtGATGG	5	1	11355874	11358729	FBgn0000499	lethal,lethal - all die before end of P-stage,lethal - all die before end of larval stage,lethal - all die during embryonic stage,partially lethal - majority live
X	8054110	GATTAGTTTATTGGCCCGANGG_G-TcAGgTaATTGGCaaGAAGG	5	1	8054107	8055892	FBgn0004656	cell lethal,lethal,lethal - all die before end of larval stage,lethal - all die before end of pupal stage,lethal - all die during embryonic stage
X	2593690	GATTAGTTTATTGGCCCGANGG_G-TcAtTTggTTGGCCtGATGG	5	1	2593570	2593936	FBgn0001404	lethal,lethal - all die before end of P-stage,lethal - all die before end of pupal stage,partially lethal - majority die
X	10013215	GATTAGTTTATTGGCCCGANGG_G-TgAGcTcATTGGCCaGcCGG	5	1	10012264	10014284	FBgn0288690	lethal,lethal - all die before end of larval stage
X	18504375	GATTAGTTTATTGGCCCGANGG_G-caAGTTTATaGtgCCGATGG	5	1	18501555	18505404	FBgn0010194	partially lethal
X	18504375	GATTAGTTTATTGGCCCGANGG_G-caAGTTTATaGtgCCGATGG	5	1	18501400	18505404	FBgn0010194	partially lethal
X	11908116	GATTAGTTTATTGGCCCGANGG_G-gTAGTTaATTaaCCaGATGG	5	1	11907408	11908728	FBgn0250871	lethal - all die during embryonic stage
X	11865080	GATTAGTTTATTGGCCCGANGG_GA-TAGTTTgTTGGgtgGtGGG	5	1	11864650	11866310	FBgn0030344	lethal,lethal - all die during pupal stage
X	627022	GATTAGTTTATTGGCCCGANGG_GA-atcTTTtgTGGCCCGAAGG	5	1	626892	628021	FBgn0025635	lethal - all die before end of P-stage,partially lethal - majority die
X	11865080	GATTAGTTTATTGGCCCGANGG_GAT-AGTTTgTTGGgtgGtGGG	5	1	11864650	11866310	FBgn0030344	lethal,lethal - all die during pupal stage
X	21390042	GATTAGTTTATTGGCCCGANGG_GATTA-TTgtTTcGCCaGATGG	4	1	21389930	21390988	FBgn0020272	cell lethal,lethal,lethal - all die before end of larval stage
X	21390042	GATTAGTTTATTGGCCCGANGG_GATTA-TTgtTTcGCCaGATGG	4	1	21389930	21391538	FBgn0020272	cell lethal,lethal,lethal - all die before end of larval stage
X	21390042	GATTAGTTTATTGGCCCGANGG_GATTAtTgT-TTcGCCaGATGG	4	1	21389930	21390988	FBgn0020272	cell lethal,lethal,lethal - all die before end of larval stage
X	21390042	GATTAGTTTATTGGCCCGANGG_GATTAtTgT-TTcGCCaGATGG	4	1	21389930	21391538	FBgn0020272	cell lethal,lethal,lethal - all die before end of larval stage
X	8877107	GATTAGTTTATTGGCCCGANGG_GATTtGTTTA-gGGgtCGATGG	4	1	8877013	8877160	FBgn0011661	lethal,lethal - all die before end of P-stage,lethal - all die before end of larval stage,lethal - all die before end of pupal stage,partially lethal - majority die
X	8877107	GATTAGTTTATTGGCCCGANGG_GATTtGTTTAg-GGgtCGATGG	4	1	8877013	8877160	FBgn0011661	lethal,lethal - all die before end of P-stage,lethal - all die before end of larval stage,lethal - all die before end of pupal stage,partially lethal - majority die
X	8877107	GATTAGTTTATTGGCCCGANGG_GATTtGTTTAggGG-tCGATGG	4	1	8877013	8877160	FBgn0011661	lethal,lethal - all die before end of P-stage,lethal - all die before end of larval stage,lethal - all die before end of pupal stage,partially lethal - majority die
X	8877107	GATTAGTTTATTGGCCCGANGG_GATTtGTTTAggGGt-CGATGG	4	1	8877013	8877160	FBgn0011661	lethal,lethal - all die before end of P-stage,lethal - all die before end of larval stage,lethal - all die before end of pupal stage,partially lethal - majority die
X	8877107	GATTAGTTTATTGGCCCGANGG_GATTtGTTTAggGGtC-GATGG	4	1	8877013	8877160	FBgn0011661	lethal,lethal - all die before end of P-stage,lethal - all die before end of larval stage,lethal - all die before end of pupal stage,partially lethal - majority die
X	627022	GATTAGTTTATTGGCCCGANGG_GAa-tcTTTtgTGGCCCGAAGG	5	1	626892	628021	FBgn0025635	lethal - all die before end of P-stage,partially lethal - majority die
X	627022	GATTAGTTTATTGGCCCGANGG_GAaT-cTTTtgTGGCCCGAAGG	4	1	626892	628021	FBgn0025635	lethal - all die before end of P-stage,partially lethal - majority die
X	627022	GATTAGTTTATTGGCCCGANGG_GAaTc-TTTtgTGGCCCGAAGG	4	1	626892	628021	FBgn0025635	lethal - all die before end of P-stage,partially lethal - majority die
X	627022	GATTAGTTTATTGGCCCGANGG_GAaTctTTT-gTGGCCCGAAGG	4	1	626892	628021	FBgn0025635	lethal - all die before end of P-stage,partially lethal - majority die
X	627022	GATTAGTTTATTGGCCCGANGG_GAaTctTTTg-TGGCCCGAAGG	4	1	626892	628021	FBgn0025635	lethal - all die before end of P-stage,partially lethal - majority die
X	627022	GATTAGTTTATTGGCCCGANGG_GAaTctTTTgT-GGCCCGAAGG	4	1	626892	628021	FBgn0025635	lethal - all die before end of P-stage,partially lethal - majority die
X	11908116	GATTAGTTTATTGGCCCGANGG_Gg-TAGTTaATTaaCCaGATGG	5	1	11907408	11908728	FBgn0250871	lethal - all die during embryonic stage
X	11908116	GATTAGTTTATTGGCCCGANGG_GgT-AGTTaATTaaCCaGATGG	5	1	11907408	11908728	FBgn0250871	lethal - all die during embryonic stage
X	6370287	GATTAGTTTATTGGCCCGANGG_GgTTAGTgT-TTtGCCCcACGG	4	1	6370052	6370929	FBgn0029870	lethal,lethal - all die before end of larval stage,lethal - all die during third instar larval stage
X	6370287	GATTAGTTTATTGGCCCGANGG_GgTTAGTgTtTT-GCCCcACGG	4	1	6370052	6370929	FBgn0029870	lethal,lethal - all die before end of larval stage,lethal - all die during third instar larval stage
X	6370287	GATTAGTTTATTGGCCCGANGG_GgTTAGTgTtTTG-CCCcACGG	4	1	6370052	6370929	FBgn0029870	lethal,lethal - all die before end of larval stage,lethal - all die during third instar larval stage
X	6370287	GATTAGTTTATTGGCCCGANGG_GgTTAGTgTtTTGcCCC-ACGG	4	1	6370052	6370929	FBgn0029870	lethal,lethal - all die before end of larval stage,lethal - all die during third instar larval stage
X	10744527	GATTAGTTTATTGGCCCGANGG_Gt-TAGTTTgTgGGCCgGtTGG	5	1	10744495	10744666	FBgn0003204	lethal,lethal - all die before end of larval stage,lethal - all die before end of pupal stage,partially lethal - majority die
X	10744527	GATTAGTTTATTGGCCCGANGG_Gt-TAGTTTgTgGGCCgGtTGG	5	1	10743802	10744942	FBgn0052676	lethal,lethal - all die during P-stage
X	10744527	GATTAGTTTATTGGCCCGANGG_GtT-AGTTTgTgGGCCgGtTGG	5	1	10744495	10744666	FBgn0003204	lethal,lethal - all die before end of larval stage,lethal - all die before end of pupal stage,partially lethal - majority die
X	10744527	GATTAGTTTATTGGCCCGANGG_GtT-AGTTTgTgGGCCgGtTGG	5	1	10743802	10744942	FBgn0052676	lethal,lethal - all die during P-stage
X	7001125	GATTAGTTTATTGGCCCGANGG_a-TgAGcTTgTTGGCtCGACGG	5	1	6998951	7004156	FBgn0027108	lethal,lethal - all die before end of larval stage,lethal - all die before end of pupal stage,lethal - all die during embryonic stage,lethal - all die during first instar larval stage,partially lethal - majority die
X	15378561	GATTAGTTTATTGGCCCGANGG_t-TTAtTcTcTTGGCCCGtTGG	5	1	15378188	15379063	FBgn0000028	lethal
X	3776559	GCTAACAGATGCCACTCCCNGG_G-aAACAGcTGaCACTtgCCGG	5	1	3775808	3777365	FBgn0283657	lethal,lethal - all die during embryonic stage
X	13086867	GCTAACAGATGCCACTCCCNGG_G-aAgCAGATGCgACgCaCTGG	5	1	13086652	13087139	FBgn0010303	lethal,lethal - all die before end of pupal stage,lethal - all die during P-stage,lethal - all die during embryonic stage,partially lethal - majority die
X	8067947	GCTAACAGATGCCACTCCCNGG_GC-AACAaATGCgAgTgCtCGG	5	1	8067553	8068788	FBgn0004657	lethal,lethal - all die before end of larval stage,lethal - all die before end of pupal stage,lethal - all die during embryonic stage,partially lethal
X	2726007	GCTAACAGATGCCACTCCCNGG_GC-AACgGAgGaCgCaCCCTGG	5	1	2724436	2726582	FBgn0000927	lethal,lethal - all die during embryonic stage
X	276257	GCTAACAGATGCCACTCCCNGG_GC-AAgAGAaGgCACTatCTGG	5	1	273469	276376	FBgn0005427	lethal,lethal - all die during embryonic stage,partially lethal
X	11862320	GCTAACAGATGCCACTCCCNGG_GC-AAgAGcaGtCACTtCCAGG	5	1	11862073	11862876	FBgn0030343	lethal,lethal - all die before end of larval stage
X	1999451	GCTAACAGATGCCACTCCCNGG_GC-AtCAGATGCggCagCCCGG	5	1	1997575	2000410	FBgn0264562	lethal,lethal - all die before end of larval stage,lethal - all die before end of prepupal stage,partially lethal - majority die
X	22467322	GCTAACAGATGCCACTCCCNGG_GC-cgCgtATaCCACTCCCAGG	5	1	22467289	22467623	FBgn0031187	lethal
X	13414748	GCTAACAGATGCCACTCCCNGG_GC-gACtGcTGCCACTCaaCGG	5	1	13413235	13417524	FBgn0030486	lethal - all die before end of larval stage
X	13414748	GCTAACAGATGCCACTCCCNGG_GC-gACtGcTGCCACTCaaCGG	5	1	13413306	13414900	FBgn0030486	lethal - all die before end of larval stage
X	13080858	GCTAACAGATGCCACTCCCNGG_GC-tACtGgTGCCACcgCCGGG	5	1	13080637	13081117	FBgn0010303	lethal,lethal - all die before end of pupal stage,lethal - all die during P-stage,lethal - all die during embryonic stage,partially lethal - majority die
X	13080858	GCTAACAGATGCCACTCCCNGG_GC-tACtGgTGCCACcgCCGGG	5	1	13080637	13081042	FBgn0010303	lethal,lethal - all die before end of pupal stage,lethal - all die during P-stage,lethal - all die during embryonic stage,partially lethal - majority die
X	13080858	GCTAACAGATGCCACTCCCNGG_GCT-ACtGgTGCCACcgCCGGG	4	1	13080637	13081117	FBgn0010303	lethal,lethal - all die before end of pupal stage,lethal - all die during P-stage,lethal - all die during embryonic stage,partially lethal - majority die
X	13080858	GCTAACAGATGCCACTCCCNGG_GCT-ACtGgTGCCACcgCCGGG	4	1	13080637	13081042	FBgn0010303	lethal,lethal - all die before end of pupal stage,lethal - all die during P-stage,lethal - all die during embryonic stage,partially lethal - majority die
X	13080858	GCTAACAGATGCCACTCCCNGG_GCTA-CtGgTGCCACcgCCGGG	4	1	13080637	13081117	FBgn0010303	lethal,lethal - all die before end of pupal stage,lethal - all die during P-stage,lethal - all die during embryonic stage,partially lethal - majority die
X	13080858	GCTAACAGATGCCACTCCCNGG_GCTA-CtGgTGCCACcgCCGGG	4	1	13080637	13081042	FBgn0010303	lethal,lethal - all die before end of pupal stage,lethal - all die during P-stage,lethal - all die during embryonic stage,partially lethal - majority die
X	6242266	GCTAACAGATGCCACTCCCNGG_GCTAcCAG-TGCCACaaCaAGG	4	1	6242214	6242283	FBgn0023458	lethal
X	3170838	GCTAACAGATGCCACTCCCNGG_GCTAtCcGAcGCC-CTCgCCGG	4	1	3170628	3172226	FBgn0004647	lethal,lethal - all die before end of P-stage,lethal - all die before end of larval stage,lethal - all die before end of pupal stage,lethal - all die during embryonic stage,partially lethal,partially lethal - majority die
X	3170838	GCTAACAGATGCCACTCCCNGG_GCTAtCcGAcGCC-CTCgCCGG	4	1	3170628	3171687	FBgn0004647	lethal,lethal - all die before end of P-stage,lethal - all die before end of larval stage,lethal - all die before end of pupal stage,lethal - all die during embryonic stage,partially lethal,partially lethal - majority die
X	2629071	GCTAACAGATGCCACTCCCNGG_GCTAtCtGcTG-CACaCCCTGG	4	1	2628416	2629414	FBgn0267350	cell lethal,lethal,lethal - all die before end of larval stage,lethal - all die during first instar larval stage,partially lethal - majority die
X	2629071	GCTAACAGATGCCACTCCCNGG_GCTAtCtGcTGC-ACaCCCTGG	4	1	2628416	2629414	FBgn0267350	cell lethal,lethal,lethal - all die before end of larval stage,lethal - all die during first instar larval stage,partially lethal - majority die
X	16667977	GCTAACAGATGCCACTCCCNGG_GCTcACcGAcGCCA-TCgCCGG	4	1	16667930	16668325	FBgn0003189	lethal,lethal - all die during embryonic stage,partially lethal,partially lethal - majority die
X	19482301	GCTAACAGATGCCACTCCCNGG_GCTtAaAGATGCgAC-CCtTGG	4	1	19481591	19482390	FBgn0031020	lethal
X	10743833	GCTAACAGATGCCACTCCCNGG_GCagACAGATGCgA-TCCtTGG	4	1	10743802	10744942	FBgn0052676	lethal,lethal - all die during P-stage
X	13854839	GCTAACAGATGCCACTCCCNGG_GCcAAC-GtTGCCgCTgCCGGG	4	1	13854651	13855117	FBgn0267033	lethal
X	3776559	GCTAACAGATGCCACTCCCNGG_Ga-AACAGcTGaCACTtgCCGG	5	1	3775808	3777365	FBgn0283657	lethal,lethal - all die during embryonic stage
X	13086867	GCTAACAGATGCCACTCCCNGG_Ga-AgCAGATGCgACgCaCTGG	5	1	13086652	13087139	FBgn0010303	lethal,lethal - all die before end of pupal stage,lethal - all die during P-stage,lethal - all die during embryonic stage,partially lethal - majority die
X	3669962	GCTAACAGATGCCACTCCCNGG_GtTAcCAGtTGCCAC-aCCCGG	4	1	3668900	3670586	FBgn0023216	lethal,partially lethal - majority die
X	3669962	GCTAACAGATGCCACTCCCNGG_GtTAcCAGtTGCCAC-aCCCGG	4	1	3668836	3670586	FBgn0023216	lethal,partially lethal - majority die
X	3669962	GCTAACAGATGCCACTCCCNGG_GtTAcCAGtTGCCACa-CCCGG	4	1	3668900	3670586	FBgn0023216	lethal,partially lethal - majority die
X	3669962	GCTAACAGATGCCACTCCCNGG_GtTAcCAGtTGCCACa-CCCGG	4	1	3668836	3670586	FBgn0023216	lethal,partially lethal - majority die
X	3669962	GCTAACAGATGCCACTCCCNGG_GtTAcCAGtTGCCACaC-CCGG	4	1	3668900	3670586	FBgn0023216	lethal,partially lethal - majority die
X	3669962	GCTAACAGATGCCACTCCCNGG_GtTAcCAGtTGCCACaC-CCGG	4	1	3668836	3670586	FBgn0023216	lethal,partially lethal - majority die
X	13725531	GCTAACAGATGCCACTCCCNGG_GtaAAaAGAcGCCACT-CCGGG	4	1	13722239	13727118	FBgn0002878	lethal,lethal - all die before end of larval stage
X	13725531	GCTAACAGATGCCACTCCCNGG_GtaAAaAGAcGCCACTC-CGGG	4	1	13722239	13727118	FBgn0002878	lethal,lethal - all die before end of larval stage
X	3343627	GCTAACAGATGCCACTCCCNGG_a-gAACAaAgGtCACTCCCGGG	5	1	3338963	3343772	FBgn0000479	partially lethal - majority die,partially lethal - majority live
X	3343627	GCTAACAGATGCCACTCCCNGG_ag-AACAaAgGtCACTCCCGGG	5	1	3338963	3343772	FBgn0000479	partially lethal - majority die,partially lethal - majority live
X	16338503	GCTAACAGATGCCACTCCCNGG_c-TtAgAGATtCCACTtCCAGG	5	1	16337618	16340448	FBgn0278608	partially lethal
X	16338503	GCTAACAGATGCCACTCCCNGG_c-TtAgAGATtCCACTtCCAGG	5	1	16337618	16338776	FBgn0278608	partially lethal
X	16338503	GCTAACAGATGCCACTCCCNGG_c-TtAgAGATtCCACTtCCAGG	5	1	16337618	16340629	FBgn0278608	partially lethal
X	16338503	GCTAACAGATGCCACTCCCNGG_c-TtAgAGATtCCACTtCCAGG	5	1	16337618	16338889	FBgn0278608	partially lethal
X	9669855	GCTAACAGATGCCACTCCCNGG_tC-AtCAGtcGCCACTgCCAGG	5	1	9669514	9670602	FBgn0261617	lethal,lethal - all die before end of P-stage,lethal - all die before end of prepupal stage,lethal - all die during embryonic stage,partially lethal - majority die,partially lethal - majority live
X	9669855	GCTAACAGATGCCACTCCCNGG_tC-AtCAGtcGCCACTgCCAGG	5	1	9665441	9670602	FBgn0261617	lethal,lethal - all die before end of P-stage,lethal - all die before end of prepupal stage,lethal - all die during embryonic stage,partially lethal - majority die,partially lethal - majority live
X	9669855	GCTAACAGATGCCACTCCCNGG_tC-AtCAGtcGCCACTgCCAGG	5	1	9665672	9670602	FBgn0261617	lethal,lethal - all die before end of P-stage,lethal - all die before end of prepupal stage,lethal - all die during embryonic stage,partially lethal - majority die,partially lethal - majority live
X	22991069	GTTACCAAACAGATCGTGANGG_G-TACCAAACAtATCcaaAAGG	4	1	22990167	22991789	FBgn0016976	lethal,lethal - all die before end of larval stage,lethal - all die during embryonic stage,partially lethal - majority die
X	22991069	GTTACCAAACAGATCGTGANGG_G-TACCAAACAtATCcaaAAGG	4	1	22990837	22991789	FBgn0016976	lethal,lethal - all die before end of larval stage,lethal - all die during embryonic stage,partially lethal - majority die
X	16458763	GTTACCAAACAGATCGTGANGG_G-TgCgAAAgAGAgCGaGATGG	5	1	16455026	16464791	FBgn0285944	lethal,lethal - all die before end of larval stage,partially lethal - majority die
X	2063580	GTTACCAAACAGATCGTGANGG_G-cACgAcACcGATCGcGAGGG	5	1	2062946	2064487	FBgn0025626	lethal
X	13414829	GTTACCAAACAGATCGTGANGG_G-cAgCAAgCAGATCcTGgAGG	5	1	13413235	13417524	FBgn0030486	lethal - all die before end of larval stage
X	13414829	GTTACCAAACAGATCGTGANGG_G-cAgCAAgCAGATCcTGgAGG	5	1	13413306	13414900	FBgn0030486	lethal - all die before end of larval stage
X	22991069	GTTACCAAACAGATCGTGANGG_GT-ACCAAACAtATCcaaAAGG	4	1	22990167	22991789	FBgn0016976	lethal,lethal - all die before end of larval stage,lethal - all die during embryonic stage,partially lethal - majority die
X	22991069	GTTACCAAACAGATCGTGANGG_GT-ACCAAACAtATCcaaAAGG	4	1	22990837	22991789	FBgn0016976	lethal,lethal - all die before end of larval stage,lethal - all die during embryonic stage,partially lethal - majority die
X	16458763	GTTACCAAACAGATCGTGANGG_GT-gCgAAAgAGAgCGaGATGG	5	1	16455026	16464791	FBgn0285944	lethal,lethal - all die before end of larval stage,partially lethal - majority die
X	8488961	GTTACCAAACAGATCGTGANGG_GTT-gaAAAgtGATtGTGAAGG	5	1	8488943	8489121	FBgn0003023	lethal
X	22991069	GTTACCAAACAGATCGTGANGG_GTa-CCAAACAtATCcaaAAGG	5	1	22990167	22991789	FBgn0016976	lethal,lethal - all die before end of larval stage,lethal - all die during embryonic stage,partially lethal - majority die
X	22991069	GTTACCAAACAGATCGTGANGG_GTa-CCAAACAtATCcaaAAGG	5	1	22990837	22991789	FBgn0016976	lethal,lethal - all die before end of larval stage,lethal - all die during embryonic stage,partially lethal - majority die
X	16458763	GTTACCAAACAGATCGTGANGG_GTg-CgAAAgAGAgCGaGATGG	5	1	16455026	16464791	FBgn0285944	lethal,lethal - all die before end of larval stage,partially lethal - majority die
X	8454420	GTTACCAAACAGATCGTGANGG_GaT-CaAAACAaATtGTGcCGG	5	1	8454131	8454868	FBgn0021767	lethal
X	8454420	GTTACCAAACAGATCGTGANGG_GaT-CaAAACAaATtGTGcCGG	5	1	8454131	8455068	FBgn0021767	lethal
X	10236810	GTTACCAAACAGATCGTGANGG_GaT-CtAAtCAGATCGTatCGG	5	1	10234757	10239544	FBgn0263220	lethal
X	10236810	GTTACCAAACAGATCGTGANGG_GaT-CtAAtCAGATCGTatCGG	5	1	10233346	10239544	FBgn0263220	lethal
X	2063580	GTTACCAAACAGATCGTGANGG_Gc-ACgAcACcGATCGcGAGGG	5	1	2062946	2064487	FBgn0025626	lethal
X	13414829	GTTACCAAACAGATCGTGANGG_Gc-AgCAAgCAGATCcTGgAGG	5	1	13413235	13417524	FBgn0030486	lethal - all die before end of larval stage
X	13414829	GTTACCAAACAGATCGTGANGG_Gc-AgCAAgCAGATCcTGgAGG	5	1	13413306	13414900	FBgn0030486	lethal - all die before end of larval stage
X	16592320	GTTACCAAACAGATCGTGANGG_GcTACgAAACcGAgC-TGAAGG	4	1	16589626	16592745	FBgn0015615	lethal - all die before end of larval stage
X	2669919	GTTACCAAACAGATCGTGANGG_a-aACCAAACAGgTCGcGATGG	4	1	2669906	2670108	FBgn0003371	lethal,lethal - all die before end of P-stage,lethal - all die before end of first instar larval stage,lethal - all die before end of larval stage,lethal - all die before end of pupal stage,lethal - all die during embryonic stage
X	15861063	GTTACCAAACAGATCGTGANGG_aTTACaAAtCAGA-CGgGACGG	4	1	15860982	15861497	FBgn0001105	lethal
X	15861063	GTTACCAAACAGATCGTGANGG_aTTACaAAtCAGA-CGgGACGG	4	1	15860738	15861158	FBgn0001105	lethal
X	15861063	GTTACCAAACAGATCGTGANGG_aTTACaAAtCAGA-CGgGACGG	4	1	15860699	15861497	FBgn0001105	lethal
X	18366418	GTTACCAAACAGATCGTGANGG_aTTACgAAACA-ATtGTGtGGG	4	1	18366350	18366562	FBgn0265784	lethal,lethal - all die before end of larval stage
X	2669919	GTTACCAAACAGATCGTGANGG_aa-ACCAAACAGgTCGcGATGG	4	1	2669906	2670108	FBgn0003371	lethal,lethal - all die before end of P-stage,lethal - all die before end of first instar larval stage,lethal - all die before end of larval stage,lethal - all die before end of pupal stage,lethal - all die during embryonic stage
X	2669919	GTTACCAAACAGATCGTGANGG_aaa-CCAAACAGgTCGcGATGG	5	1	2669906	2670108	FBgn0003371	lethal,lethal - all die before end of P-stage,lethal - all die before end of first instar larval stage,lethal - all die before end of larval stage,lethal - all die before end of pupal stage,lethal - all die during embryonic stage
X	14196361	GTTACCAAACAGATCGTGANGG_cTgACCAAA-AGATCGTttGGG	4	1	14194491	14197052	FBgn0004649	lethal - all die during embryonic stage
X	7931061	GTTACCAAACAGATCGTGANGG_ccT-CgAAAgAGAaCGTGAAGG	5	1	7930873	7931381	FBgn0029979	lethal
X	16337985	GTTACCAAACAGATCGTGANGG_tTT-CtgAACAaATtGTGACGG	5	1	16337618	16340448	FBgn0278608	partially lethal
X	16337985	GTTACCAAACAGATCGTGANGG_tTT-CtgAACAaATtGTGACGG	5	1	16337618	16338776	FBgn0278608	partially lethal
X	16337985	GTTACCAAACAGATCGTGANGG_tTT-CtgAACAaATtGTGACGG	5	1	16337618	16340629	FBgn0278608	partially lethal
X	16337985	GTTACCAAACAGATCGTGANGG_tTT-CtgAACAaATtGTGACGG	5	1	16337618	16338889	FBgn0278608	partially lethal
X	7921865	GTTACCAAACAGATCGTGANGG_taTACCAAtCgGATCG-GAAGG	4	1	7920883	7921971	FBgn0260858	lethal,lethal - all die before end of P-stage,lethal - all die before end of larval stage,lethal - all die during first instar larval stage
X	8557044	TAACGAACATGTGGGATCTNGG_T-ACGAtCcTGTGGataCTTGG	5	1	8556595	8558780	FBgn0026679	lethal,lethal - all die before end of larval stage
X	19684873	TAACGAACATGTGGGATCTNGG_T-AaGcAtATGcGaGATCTCGG	5	1	19684433	19685915	FBgn0031057	lethal - all die before end of prepupal stage
X	22502753	TAACGAACATGTGGGATCTNGG_T-AtGAAaATGTtGGgTtTCGG	5	1	22502629	22502874	FBgn0027279	lethal,lethal - all die before end of larval stage
X	22502753	TAACGAACATGTGGGATCTNGG_T-AtGAAaATGTtGGgTtTCGG	5	1	22502188	22502874	FBgn0027279	lethal,lethal - all die before end of larval stage
X	22502753	TAACGAACATGTGGGATCTNGG_T-AtGAAaATGTtGGgTtTCGG	5	1	22500991	22502874	FBgn0027279	lethal,lethal - all die before end of larval stage
X	18658468	TAACGAACATGTGGGATCTNGG_T-gCGgACATGTGGtcaCTGGG	5	1	18658016	18659397	FBgn0001079	lethal,lethal - all die before end of P-stage,lethal - all die before end of pupal stage,lethal - all die during embryonic stage,partially lethal
X	8557044	TAACGAACATGTGGGATCTNGG_TA-CGAtCcTGTGGataCTTGG	5	1	8556595	8558780	FBgn0026679	lethal,lethal - all die before end of larval stage
X	19684873	TAACGAACATGTGGGATCTNGG_TA-aGcAtATGcGaGATCTCGG	5	1	19684433	19685915	FBgn0031057	lethal - all die before end of prepupal stage
X	22502753	TAACGAACATGTGGGATCTNGG_TA-tGAAaATGTtGGgTtTCGG	5	1	22502629	22502874	FBgn0027279	lethal,lethal - all die before end of larval stage
X	22502753	TAACGAACATGTGGGATCTNGG_TA-tGAAaATGTtGGgTtTCGG	5	1	22502188	22502874	FBgn0027279	lethal,lethal - all die before end of larval stage
X	22502753	TAACGAACATGTGGGATCTNGG_TA-tGAAaATGTtGGgTtTCGG	5	1	22500991	22502874	FBgn0027279	lethal,lethal - all die before end of larval stage
X	19684873	TAACGAACATGTGGGATCTNGG_TAA-GcAtATGcGaGATCTCGG	4	1	19684433	19685915	FBgn0031057	lethal - all die before end of prepupal stage
X	8177053	TAACGAACATGTGGGATCTNGG_TAACtAAaAT-TGtGATCaAGG	4	1	8176552	8177184	FBgn0030018	lethal,lethal - all die during embryonic stage,partially lethal - majority die,partially lethal - majority live
X	22502753	TAACGAACATGTGGGATCTNGG_TAt-GAAaATGTtGGgTtTCGG	5	1	22502629	22502874	FBgn0027279	lethal,lethal - all die before end of larval stage
X	22502753	TAACGAACATGTGGGATCTNGG_TAt-GAAaATGTtGGgTtTCGG	5	1	22502188	22502874	FBgn0027279	lethal,lethal - all die before end of larval stage
X	22502753	TAACGAACATGTGGGATCTNGG_TAt-GAAaATGTtGGgTtTCGG	5	1	22500991	22502874	FBgn0027279	lethal,lethal - all die before end of larval stage
X	18658468	TAACGAACATGTGGGATCTNGG_Tg-CGgACATGTGGtcaCTGGG	5	1	18658016	18659397	FBgn0001079	lethal,lethal - all die before end of P-stage,lethal - all die before end of pupal stage,lethal - all die during embryonic stage,partially lethal
X	16504017	TAACGAACATGTGGGATCTNGG_TtACGAAC-TtTGGtAgCTTGG	4	1	16503989	16504297	FBgn0285944	lethal,lethal - all die before end of larval stage,partially lethal - majority die
X	16504017	TAACGAACATGTGGGATCTNGG_TtACGAACtT-TGGtAgCTTGG	4	1	16503989	16504297	FBgn0285944	lethal,lethal - all die before end of larval stage,partially lethal - majority die
X	15994603	TAACGAACATGTGGGATCTNGG_c-ACGAAagTGTGGcATCaCGG	5	1	15994340	15994610	FBgn0000611	lethal,lethal - all die before end of P-stage,lethal - all die before end of larval stage,lethal - all die during embryonic stage
X	15994603	TAACGAACATGTGGGATCTNGG_cA-CGAAagTGTGGcATCaCGG	5	1	15994340	15994610	FBgn0000611	lethal,lethal - all die before end of P-stage,lethal - all die before end of larval stage,lethal - all die during embryonic stage
X	18503303	TAACGAACATGTGGGATCTNGG_cAA-GAACATGgaGGAgCaCGG	5	1	18501555	18505404	FBgn0010194	partially lethal
X	18503303	TAACGAACATGTGGGATCTNGG_cAA-GAACATGgaGGAgCaCGG	5	1	18501400	18505404	FBgn0010194	partially lethal
X	13091707	TAACGAACATGTGGGATCTNGG_cgA-GAAgATcTGcGATCTGGG	5	1	13091605	13092007	FBgn0261524	lethal,lethal - all die before end of larval stage,partially lethal - majority die
X	258192	TCCTGAAATACGAGCACAANGG_T-CaGAAgTACGtGCAggAAGG	5	1	258135	258418	FBgn0000316	lethal,lethal - all die before end of larval stage,lethal - all die during embryonic stage
X	258192	TCCTGAAATACGAGCACAANGG_T-CaGAAgTACGtGCAggAAGG	5	1	258135	258474	FBgn0000316	lethal,lethal - all die before end of larval stage,lethal - all die during embryonic stage
X	13713437	TCCTGAAATACGAGCACAANGG_T-CaGgAtTACGAGCACAtGGG	4	1	13713417	13714440	FBgn0265726	lethal,partially lethal - majority die
X	13713437	TCCTGAAATACGAGCACAANGG_T-CaGgAtTACGAGCACAtGGG	4	1	13713417	13713497	FBgn0265726	lethal,partially lethal - majority die
X	21035642	TCCTGAAATACGAGCACAANGG_T-CcGcAgTACGAGgACAtTGG	5	1	21035462	21035726	FBgn0031145	lethal,lethal - all die before end of larval stage,lethal - all die during embryonic stage
X	2642820	TCCTGAAATACGAGCACAANGG_T-gcGgAATcCGAGCAaAAAGG	5	1	2642747	2643737	FBgn0003371	lethal,lethal - all die before end of P-stage,lethal - all die before end of first instar larval stage,lethal - all die before end of larval stage,lethal - all die before end of pupal stage,lethal - all die during embryonic stage
X	258192	TCCTGAAATACGAGCACAANGG_TC-aGAAgTACGtGCAggAAGG	5	1	258135	258418	FBgn0000316	lethal,lethal - all die before end of larval stage,lethal - all die during embryonic stage
X	258192	TCCTGAAATACGAGCACAANGG_TC-aGAAgTACGtGCAggAAGG	5	1	258135	258474	FBgn0000316	lethal,lethal - all die before end of larval stage,lethal - all die during embryonic stage
X	13713437	TCCTGAAATACGAGCACAANGG_TC-aGgAtTACGAGCACAtGGG	4	1	13713417	13714440	FBgn0265726	lethal,partially lethal - majority die
X	13713437	TCCTGAAATACGAGCACAANGG_TC-aGgAtTACGAGCACAtGGG	4	1	13713417	13713497	FBgn0265726	lethal,partially lethal - majority die
X	21035642	TCCTGAAATACGAGCACAANGG_TC-cGcAgTACGAGgACAtTGG	5	1	21035462	21035726	FBgn0031145	lethal,lethal - all die before end of larval stage,lethal - all die during embryonic stage
X	21035642	TCCTGAAATACGAGCACAANGG_TCC-GcAgTACGAGgACAtTGG	4	1	21035462	21035726	FBgn0031145	lethal,lethal - all die before end of larval stage,lethal - all die during embryonic stage
X	1993383	TCCTGAAATACGAGCACAANGG_TCCTGccgTAC-AGCAgAACGG	4	1	1993203	1994194	FBgn0264562	lethal,lethal - all die before end of larval stage,lethal - all die before end of prepupal stage,partially lethal - majority die
X	1993383	TCCTGAAATACGAGCACAANGG_TCCTGccgTAC-AGCAgAACGG	4	1	1992293	1994194	FBgn0264562	lethal,lethal - all die before end of larval stage,lethal - all die before end of prepupal stage,partially lethal - majority die
X	1993383	TCCTGAAATACGAGCACAANGG_TCCTGccgTAC-AGCAgAACGG	4	1	1993008	1994194	FBgn0264562	lethal,lethal - all die before end of larval stage,lethal - all die before end of prepupal stage,partially lethal - majority die
X	1993383	TCCTGAAATACGAGCACAANGG_TCCTGccgTAC-AGCAgAACGG	4	1	1992532	1994194	FBgn0264562	lethal,lethal - all die before end of larval stage,lethal - all die before end of prepupal stage,partially lethal - majority die
X	13713437	TCCTGAAATACGAGCACAANGG_TCa-GgAtTACGAGCACAtGGG	4	1	13713417	13714440	FBgn0265726	lethal,partially lethal - majority die
X	13713437	TCCTGAAATACGAGCACAANGG_TCa-GgAtTACGAGCACAtGGG	4	1	13713417	13713497	FBgn0265726	lethal,partially lethal - majority die
X	13713437	TCCTGAAATACGAGCACAANGG_TCagG-AtTACGAGCACAtGGG	4	1	13713417	13714440	FBgn0265726	lethal,partially lethal - majority die
X	13713437	TCCTGAAATACGAGCACAANGG_TCagG-AtTACGAGCACAtGGG	4	1	13713417	13713497	FBgn0265726	lethal,partially lethal - majority die
X	13713437	TCCTGAAATACGAGCACAANGG_TCagGA-tTACGAGCACAtGGG	4	1	13713417	13714440	FBgn0265726	lethal,partially lethal - majority die
X	13713437	TCCTGAAATACGAGCACAANGG_TCagGA-tTACGAGCACAtGGG	4	1	13713417	13713497	FBgn0265726	lethal,partially lethal - majority die
X	13713437	TCCTGAAATACGAGCACAANGG_TCagGAt-TACGAGCACAtGGG	4	1	13713417	13714440	FBgn0265726	lethal,partially lethal - majority die
X	13713437	TCCTGAAATACGAGCACAANGG_TCagGAt-TACGAGCACAtGGG	4	1	13713417	13713497	FBgn0265726	lethal,partially lethal - majority die
X	2642820	TCCTGAAATACGAGCACAANGG_Tg-cGgAATcCGAGCAaAAAGG	5	1	2642747	2643737	FBgn0003371	lethal,lethal - all die before end of P-stage,lethal - all die before end of first instar larval stage,lethal - all die before end of larval stage,lethal - all die before end of pupal stage,lethal - all die during embryonic stage
X	2642820	TCCTGAAATACGAGCACAANGG_TgC-GgAATcCGAGCAaAAAGG	4	1	2642747	2643737	FBgn0003371	lethal,lethal - all die before end of P-stage,lethal - all die before end of first instar larval stage,lethal - all die before end of larval stage,lethal - all die before end of pupal stage,lethal - all die during embryonic stage
X	2741625	TCCTGAAATACGAGCACAANGG_TgCaGAAcTACGAG-ACcAAGG	4	1	2741588	2741830	FBgn0024980	lethal - all die during P-stage
X	2642820	TCCTGAAATACGAGCACAANGG_TgCgG-AATcCGAGCAaAAAGG	4	1	2642747	2643737	FBgn0003371	lethal,lethal - all die before end of P-stage,lethal - all die before end of first instar larval stage,lethal - all die before end of larval stage,lethal - all die before end of pupal stage,lethal - all die during embryonic stage
X	2642820	TCCTGAAATACGAGCACAANGG_TgCgGA-ATcCGAGCAaAAAGG	4	1	2642747	2643737	FBgn0003371	lethal,lethal - all die before end of P-stage,lethal - all die before end of first instar larval stage,lethal - all die before end of larval stage,lethal - all die before end of pupal stage,lethal - all die during embryonic stage
X	2642820	TCCTGAAATACGAGCACAANGG_TgCgGAA-TcCGAGCAaAAAGG	4	1	2642747	2643737	FBgn0003371	lethal,lethal - all die before end of P-stage,lethal - all die before end of first instar larval stage,lethal - all die before end of larval stage,lethal - all die before end of pupal stage,lethal - all die during embryonic stage
X	19205871	TCCTGAAATACGAGCACAANGG_TtCT-gAATACcAGCAgAAAGG	4	1	19205072	19207791	FBgn0027603	lethal
X	19205871	TCCTGAAATACGAGCACAANGG_TtCTG-AATACcAGCAgAAAGG	3	1	19205072	19207791	FBgn0027603	lethal
X	19205871	TCCTGAAATACGAGCACAANGG_TtCTGA-ATACcAGCAgAAAGG	3	1	19205072	19207791	FBgn0027603	lethal
X	19205871	TCCTGAAATACGAGCACAANGG_TtCTGAA-TACcAGCAgAAAGG	3	1	19205072	19207791	FBgn0027603	lethal
X	19205871	TCCTGAAATACGAGCACAANGG_TtCTGAAt-ACcAGCAgAAAGG	4	1	19205072	19207791	FBgn0027603	lethal
X	13713436	TCCTGAAATACGAGCACAANGG_TtCaGgAtTACGAGCAC-ATGG	4	1	13713417	13714440	FBgn0265726	lethal,partially lethal - majority die
X	13713436	TCCTGAAATACGAGCACAANGG_TtCaGgAtTACGAGCAC-ATGG	4	1	13713417	13713497	FBgn0265726	lethal,partially lethal - majority die
X	22491978	TCCTGAAATACGAGCACAANGG_a-CTGAgcTACcAcCACAATGG	5	1	22491588	22492426	FBgn0027279	lethal,lethal - all die before end of larval stage
X	22491978	TCCTGAAATACGAGCACAANGG_aC-TGAgcTACcAcCACAATGG	5	1	22491588	22492426	FBgn0027279	lethal,lethal - all die before end of larval stage
X	14199156	TCCTGAAATACGAGCACAANGG_aCaTG-AAcACGAGCAgAACGG	4	1	14197103	14199963	FBgn0004649	lethal - all die during embryonic stage
X	14199156	TCCTGAAATACGAGCACAANGG_aCaTG-AAcACGAGCAgAACGG	4	1	14197103	14199549	FBgn0004649	lethal - all die during embryonic stage
X	14199156	TCCTGAAATACGAGCACAANGG_aCaTGA-AcACGAGCAgAACGG	4	1	14197103	14199963	FBgn0004649	lethal - all die during embryonic stage
X	14199156	TCCTGAAATACGAGCACAANGG_aCaTGA-AcACGAGCAgAACGG	4	1	14197103	14199549	FBgn0004649	lethal - all die during embryonic stage
X	14199156	TCCTGAAATACGAGCACAANGG_aCaTGAA-cACGAGCAgAACGG	4	1	14197103	14199963	FBgn0004649	lethal - all die during embryonic stage
X	14199156	TCCTGAAATACGAGCACAANGG_aCaTGAA-cACGAGCAgAACGG	4	1	14197103	14199549	FBgn0004649	lethal - all die during embryonic stage
X	14199156	TCCTGAAATACGAGCACAANGG_aCaTGAAc-ACGAGCAgAACGG	4	1	14197103	14199963	FBgn0004649	lethal - all die during embryonic stage
X	14199156	TCCTGAAATACGAGCACAANGG_aCaTGAAc-ACGAGCAgAACGG	4	1	14197103	14199549	FBgn0004649	lethal - all die during embryonic stage
X	9325422	TCCTGAAATACGAGCACAANGG_c-tTGAAAaACGAGggCAACGG	5	1	9324507	9328285	FBgn0085478	lethal - all die before end of larval stage
X	9325422	TCCTGAAATACGAGCACAANGG_ct-TGAAAaACGAGggCAACGG	5	1	9324507	9328285	FBgn0085478	lethal - all die before end of larval stage
X	18132833	TCCTGAAATACGAGCACAANGG_g-CTGAAgcACGtGCACgAGGG	5	1	18132151	18132876	FBgn0017418	lethal,lethal - all die before end of pupal stage,partially lethal
X	18132833	TCCTGAAATACGAGCACAANGG_g-CTGAAgcACGtGCACgAGGG	5	1	18130391	18132876	FBgn0017418	lethal,lethal - all die before end of pupal stage,partially lethal
X	18132833	TCCTGAAATACGAGCACAANGG_g-CTGAAgcACGtGCACgAGGG	5	1	18131668	18132876	FBgn0017418	lethal,lethal - all die before end of pupal stage,partially lethal
X	18132833	TCCTGAAATACGAGCACAANGG_gC-TGAAgcACGtGCACgAGGG	5	1	18132151	18132876	FBgn0017418	lethal,lethal - all die before end of pupal stage,partially lethal
X	18132833	TCCTGAAATACGAGCACAANGG_gC-TGAAgcACGtGCACgAGGG	5	1	18130391	18132876	FBgn0017418	lethal,lethal - all die before end of pupal stage,partially lethal
X	18132833	TCCTGAAATACGAGCACAANGG_gC-TGAAgcACGtGCACgAGGG	5	1	18131668	18132876	FBgn0017418	lethal,lethal - all die before end of pupal stage,partially lethal
X	17578858	ACATGTAGCGTTCCCATGANGG_AaATGTAaaGTTCCgcTGATGG	5	0	17578512	17578897	FBgn0028343	lethal,lethal - all die before end of larval stage,lethal - all die before end of pupal stage
X	13813278	ACATGTAGCGTTCCCATGANGG_AaATGTAtCGaTCgCcTGAAGG	5	0	13812970	13813804	FBgn0030529	lethal,partially lethal - majority die
X	18864768	ATAGAGGTAGGAGTCGACGNGG_ATAGcaGTcGcAGTCGACGCGG	4	0	18863943	18865724	FBgn0085430	lethal,lethal - all die during embryonic stage
X	19153371	ATAGAGGTAGGAGTCGACGNGG_ATcGAaGTAcGAGgCGAaGAGG	5	0	19153027	19155000	FBgn0261461	lethal,partially lethal - majority die,partially lethal - majority live
X	19153371	ATAGAGGTAGGAGTCGACGNGG_ATcGAaGTAcGAGgCGAaGAGG	5	0	19153027	19153457	FBgn0261461	lethal,partially lethal - majority die,partially lethal - majority live
X	19569970	ATAGAGGTAGGAGTCGACGNGG_ATgGAGGTgGaAGTgGACGTGG	4	0	19569720	19571703	FBgn0031030	lethal,lethal - all die before end of second instar larval stage
X	22507165	ATAGAGGTAGGAGTCGACGNGG_AgAGAGccgGGAGcCGACGCGG	5	0	22507101	22507671	FBgn0027279	lethal,lethal - all die before end of larval stage
X	22507165	ATAGAGGTAGGAGTCGACGNGG_AgAGAGccgGGAGcCGACGCGG	5	0	22507101	22508134	FBgn0027279	lethal,lethal - all die before end of larval stage
X	1654915	ATAGAGGTAGGAGTCGACGNGG_gTAGAGGTAGtAGTCGtacAGG	5	0	1654385	1655630	FBgn0283451	lethal,lethal - all die before end of P-stage,lethal - all die before end of larval stage,lethal - all die before end of prepupal stage,lethal - all die before end of pupal stage,partially lethal,partially lethal - majority die
X	1654915	ATAGAGGTAGGAGTCGACGNGG_gTAGAGGTAGtAGTCGtacAGG	5	0	1654385	1655995	FBgn0283451	lethal,lethal - all die before end of P-stage,lethal - all die before end of larval stage,lethal - all die before end of prepupal stage,lethal - all die before end of pupal stage,partially lethal,partially lethal - majority die
X	13826652	ATAGAGGTAGGAGTCGACGNGG_gcAGAtGTAGcAGTCcACGTGG	5	0	13826329	13826716	FBgn0030530	lethal,lethal - all die before end of prepupal stage,lethal - all die before end of pupal stage
X	13826652	ATAGAGGTAGGAGTCGACGNGG_gcAGAtGTAGcAGTCcACGTGG	5	0	13826040	13826716	FBgn0030530	lethal,lethal - all die before end of prepupal stage,lethal - all die before end of pupal stage
X	7239556	ATGTGCTTCCTTAAACTCGNGG_ATGTGCTTCtccAgAgTCGAGG	5	0	7237044	7241543	FBgn0029939	lethal,lethal - all die during embryonic stage
X	7239556	ATGTGCTTCCTTAAACTCGNGG_ATGTGCTTCtccAgAgTCGAGG	5	0	7237044	7241937	FBgn0029939	lethal,lethal - all die during embryonic stage
X	18480662	GATATCGGCTTCCAGCAACNGG_GATATCGcCaTtCtGCAgCTGG	5	0	18480541	18480727	FBgn0030925	partially lethal - majority die
X	15842831	GATATCGGCTTCCAGCAACNGG_GATATtaGCgTCaAGgAACGGG	5	0	15841768	15842990	FBgn0027093	lethal,lethal - all die before end of second instar larval stage
X	15731054	GATATCGGCTTCCAGCAACNGG_GATtgCaGCTTCaAcCAACTGG	5	0	15731038	15731493	FBgn0030674	lethal
X	15731054	GATATCGGCTTCCAGCAACNGG_GATtgCaGCTTCaAcCAACTGG	5	0	15731038	15731940	FBgn0030674	lethal
X	7309060	GATATCGGCTTCCAGCAACNGG_GccATtGGCTgCCAGCAAaTGG	5	0	7307932	7311137	FBgn0024250	lethal,lethal - all die before end of pupal stage,lethal - all die during embryonic stage,partially lethal,partially lethal - majority die
X	16630406	GATATCGGCTTCCAGCAACNGG_aATATgGGCTTCgtGCAtCGGG	5	0	16627933	16630561	FBgn0026181	lethal,lethal - all die before end of larval stage
X	10713344	GATTAGTTTATTGGCCCGANGG_GATTAGTTaAgTtGCgCaATGG	5	0	10713114	10715138	FBgn0052676	lethal,lethal - all die during P-stage
X	10713344	GATTAGTTTATTGGCCCGANGG_GATTAGTTaAgTtGCgCaATGG	5	0	10711162	10715138	FBgn0052676	lethal,lethal - all die during P-stage
X	15833621	GATTAGTTTATTGGCCCGANGG_GATaAGTTTATTtGCgtGcGGG	5	0	15833491	15833698	FBgn0000319	cell lethal,lethal,lethal - all die before end of pupal stage,lethal - all die during embryonic stage,partially lethal,partially lethal - majority die
X	12027834	GATTAGTTTATTGGCCCGANGG_GATcAGTcTATTGaagCGATGG	5	0	12026625	12028038	FBgn0030366	lethal
X	7001125	GATTAGTTTATTGGCCCGANGG_aATgAGcTTgTTGGCtCGACGG	5	0	6998951	7004156	FBgn0027108	lethal,lethal - all die before end of larval stage,lethal - all die before end of pupal stage,lethal - all die during embryonic stage,lethal - all die during first instar larval stage,partially lethal - majority die
X	16338503	GCTAACAGATGCCACTCCCNGG_tCTtAgAGATtCCACTtCCAGG	5	0	16337618	16340448	FBgn0278608	partially lethal
X	16338503	GCTAACAGATGCCACTCCCNGG_tCTtAgAGATtCCACTtCCAGG	5	0	16337618	16338776	FBgn0278608	partially lethal
X	16338503	GCTAACAGATGCCACTCCCNGG_tCTtAgAGATtCCACTtCCAGG	5	0	16337618	16340629	FBgn0278608	partially lethal
X	16338503	GCTAACAGATGCCACTCCCNGG_tCTtAgAGATtCCACTtCCAGG	5	0	16337618	16338889	FBgn0278608	partially lethal
X	11797132	GTTACCAAACAGATCGTGANGG_GTTAtCcAACcGATaGTtACGG	5	0	11796597	11797570	FBgn0000259	lethal
X	11797132	GTTACCAAACAGATCGTGANGG_GTTAtCcAACcGATaGTtACGG	5	0	11795594	11797929	FBgn0000259	lethal
X	11797132	GTTACCAAACAGATCGTGANGG_GTTAtCcAACcGATaGTtACGG	5	0	11795594	11797306	FBgn0000259	lethal
X	5903570	GTTACCAAACAGATCGTGANGG_GTTggCAtACAGATCcTtACGG	5	0	5902683	5905232	FBgn0000042	lethal,lethal - all die before end of larval stage
X	5903570	GTTACCAAACAGATCGTGANGG_GTTggCAtACAGATCcTtACGG	5	0	5902683	5904178	FBgn0000042	lethal,lethal - all die before end of larval stage
X	5903570	GTTACCAAACAGATCGTGANGG_GTTggCAtACAGATCcTtACGG	5	0	5902683	5904793	FBgn0000042	lethal,lethal - all die before end of larval stage
X	5903570	GTTACCAAACAGATCGTGANGG_GTTggCAtACAGATCcTtACGG	5	0	5902683	5904469	FBgn0000042	lethal,lethal - all die before end of larval stage
X	5903570	GTTACCAAACAGATCGTGANGG_GTTggCAtACAGATCcTtACGG	5	0	5902683	5905404	FBgn0000042	lethal,lethal - all die before end of larval stage
X	19270158	GTTACCAAACAGATCGTGANGG_GTcAtCAtACAGAagGTGAAGG	5	0	19269714	19270555	FBgn0040068	lethal,partially lethal - majority die
X	11072428	GTTACCAAACAGATCGTGANGG_GTgACCAAACAGtTCcgGcAGG	5	0	11072098	11072543	FBgn0003366	lethal - all die during embryonic stage,partially lethal
X	2669918	GTTACCAAACAGATCGTGANGG_aaaACCAAACAGgTCGcGATGG	5	0	2669906	2670108	FBgn0003371	lethal,lethal - all die before end of P-stage,lethal - all die before end of first instar larval stage,lethal - all die before end of larval stage,lethal - all die before end of pupal stage,lethal - all die during embryonic stage
X	17200469	TAACGAACATGTGGGATCTNGG_TAACtAACATGTaaGATtaAGG	5	0	17200280	17200733	FBgn0000163	lethal,lethal - all die during embryonic stage
X	18132833	TCCTGAAATACGAGCACAANGG_TgCTGAAgcACGtGCACgAGGG	5	0	18132151	18132876	FBgn0017418	lethal,lethal - all die before end of pupal stage,partially lethal
X	18132833	TCCTGAAATACGAGCACAANGG_TgCTGAAgcACGtGCACgAGGG	5	0	18130391	18132876	FBgn0017418	lethal,lethal - all die before end of pupal stage,partially lethal
X	18132833	TCCTGAAATACGAGCACAANGG_TgCTGAAgcACGtGCACgAGGG	5	0	18131668	18132876	FBgn0017418	lethal,lethal - all die before end of pupal stage,partially lethal
X	13713436	TCCTGAAATACGAGCACAANGG_TtCaGgAtTACGAGCACAtGGG	5	0	13713417	13714440	FBgn0265726	lethal,partially lethal - majority die
X	13713436	TCCTGAAATACGAGCACAANGG_TtCaGgAtTACGAGCACAtGGG	5	0	13713417	13713497	FBgn0265726	lethal,partially lethal - majority die
X	9325421	TCCTGAAATACGAGCACAANGG_aCtTGAAAaACGAGggCAACGG	5	0	9324507	9328285	FBgn0085478	lethal - all die before end of larval stage
